# Supplementary material for: Poly[(μ5-5-carboxylatotetrahydrofuran-2,3,4-tricarboxylic acid)sodium]
Source: Acta Crystallogr Sect E Struct Rep Online. 2009 Oct 23;65(Pt 11):m1419–20. doi: 10.1107/S160053680904269X (PMC2971171; doi:10.1107/S160053680904269X)
Supplement: Supplementary file 1 [file e-65-m1419-sup1.cif]

##############################################################################
###                                                                        ###
###        Electronic paper (Acta Crystallographica Section E)             ###
###                                                                        ###
##############################################################################
#                                                                            #
# This CIF contains the data in a paper accepted for publication in Acta     #
# Crystallographica Section E. It conforms to the requirements of Notes      #
# for Authors for Section E, and has been peer reviewed under the auspices   #
# of the IUCr Commission on Journals.                                        #
#                                                                            #
# Full details of the Crystallographic Information File format               #
# are given in the paper "The Crystallographic Information File (CIF):       #
# a New Standard Archive File for Crystallography" by S. R. Hall, F. H.      #
# Allen and I. D. Brown [Acta Cryst. (1991), A47, 655-685].                  #
#                                                                            #
# The current version of the core CIF dictionary is obtainable from          #
# ftp://ftp.iucr.org/pub/cif_core.dic. The current version number is 2.4.    #
#                                                                            #
# Software is freely available for graphical display of the structure(s) in  #
# this CIF.  For information consult the CIF home page http://www.iucr.org/  #
# cif/home.html                                                              #
#                                                                            #
# This file may be used for bona fide research purposes within the           #
# scientific community so long as proper attribution is given to the journal # 
# article from which it was obtained.                                        #
#                                                                            #
##############################################################################
                                             
data_I
_audit_creation_method     SHELXL-97
_chemical_name_systematic
;
Poly[(\m~5~-5-carboxylatotetrahydrofuran-2,3,4-tricarboxylic acid)sodium]
;
_chemical_name_common     ?
_chemical_formula_moiety     'C8 H7 Na O9'
_chemical_formula_sum     'C8 H7 Na O9'
_chemical_formula_iupac     '[Na (C8 H7 O9)]'
_chemical_formula_weight     270.13
_chemical_melting_point     ?
_symmetry_cell_setting     'monoclinic'
_symmetry_space_group_name_H-M     'P21/c'
_symmetry_space_group_name_Hall     '-P 2ybc'
loop_
    _symmetry_equiv_pos_as_xyz
    'x, y, z'
    '-x, y+1/2, -z+1/2'
    '-x, -y, -z'
    'x, -y-1/2, z-1/2'
_cell_length_a     8.0663(16)
_cell_length_b     13.417(3)
_cell_length_c     9.7358(19)
_cell_angle_alpha     90.00
_cell_angle_beta     109.90(3)
_cell_angle_gamma     90.00
_cell_volume     990.7(3)
_cell_formula_units_Z     4
_cell_measurement_reflns_used     8534
_cell_measurement_theta_min     3.02
_cell_measurement_theta_max     27.43
_cell_measurement_temperature     296(2)
_exptl_crystal_description     'platelet'
_exptl_crystal_colour     'colorless'
_exptl_crystal_size_max     0.41
_exptl_crystal_size_mid     0.28
_exptl_crystal_size_min     0.10
_exptl_crystal_density_diffrn     1.811
_exptl_crystal_density_meas     ?
_exptl_crystal_density_method     'not measured'
_exptl_crystal_F_000     552
_exptl_absorpt_coefficient_mu     0.204
_exptl_absorpt_correction_type     'Multi-scan'
_exptl_absorpt_process_details     '(ABSCOR; Higashi, 1995)'
_exptl_absorpt_correction_T_min     0.9211
_exptl_absorpt_correction_T_max     0.9799
_exptl_special_details
;
;
_diffrn_ambient_temperature     296(2)
_diffrn_radiation_type     MoK\a
_diffrn_radiation_wavelength     0.71075
_diffrn_radiation_source     'fine-focus sealed tube'
_diffrn_radiation_monochromator     graphite
_diffrn_measurement_device_type     'Rigaku R-AXIS RAPID'
_diffrn_measurement_method     'CCD_Profile_fitting'
_diffrn_detector_area_resol_mean     14.6306
_diffrn_reflns_number     9567
_diffrn_reflns_av_R_equivalents     0.0184
_diffrn_reflns_av_sigmaI/netI     0.0141
_diffrn_reflns_theta_min     3.04
_diffrn_reflns_theta_max     27.42
_diffrn_reflns_theta_full     27.42
_diffrn_measured_fraction_theta_max     0.999
_diffrn_measured_fraction_theta_full     0.999
_diffrn_reflns_limit_h_min     -10
_diffrn_reflns_limit_h_max     10
_diffrn_reflns_limit_k_min     -17
_diffrn_reflns_limit_k_max     17
_diffrn_reflns_limit_l_min     -12
_diffrn_reflns_limit_l_max     12
_diffrn_standards_number     ?
_diffrn_standards_interval_count     ?
_diffrn_standards_interval_time     ?
_diffrn_standards_decay_%     ?
_refine_special_details
;
Refinement of <i>F</i>^2^ against ALL reflections. The weighted <i>R</i>-factor
<i>wR</i> and goodness of fit <i>S</i> are based on <i>F</i>^2^, conventional
<i>R</i>-factors <i>R</i> are based on <i>F</i>, with <i>F</i> set to zero for
negative <i>F</i>^2^. The threshold expression of <i>F</i>^2^ >
\s(<i>F</i>^2^) is used only for calculating <i>R</i>-factors(gt) <i>etc</i>.
and is not relevant to the choice of reflections for refinement.
<i>R</i>-factors based on <i>F</i>^2^ are statistically about twice as large
as those based on <i>F</i>, and <i>R</i>- factors based on ALL data will be
even larger.
;
_reflns_number_total     2263
_reflns_number_gt     2095
_reflns_threshold_expression     >2sigma(I)
_refine_ls_structure_factor_coef     Fsqd
_refine_ls_matrix_type     full
_refine_ls_R_factor_all     0.0337
_refine_ls_R_factor_gt     0.0315
_refine_ls_wR_factor_gt     0.0876
_refine_ls_wR_factor_ref     0.0898
_refine_ls_goodness_of_fit_ref     1.093
_refine_ls_restrained_S_all     1.093
_refine_ls_number_reflns     2263
_refine_ls_number_parameters     164
_refine_ls_number_restraints     0
_refine_ls_hydrogen_treatment     constr
_refine_ls_weighting_scheme     calc
_refine_ls_weighting_details
         'calc w=1/[\s^2^(Fo^2^)+(0.0479P)^2^+0.4297P] where P=(Fo^2^+2Fc^2^)/3'
_atom_sites_solution_hydrogens     geom
_atom_sites_solution_primary     direct
_atom_sites_solution_secondary     difmap
_refine_ls_shift/su_max     0.000
_refine_ls_shift/su_mean     0.000
_refine_diff_density_max     0.390
_refine_diff_density_min     -0.315
_refine_ls_extinction_method     SHELXL
_refine_ls_extinction_coef     0.034(3)
_refine_ls_extinction_expression
                                  'Fc^*^=kFc[1+0.001xFc^2^\l^3^/sin(2\q)]^-1/4^'
loop_
    _atom_type_symbol
    _atom_type_description
    _atom_type_scat_dispersion_real
    _atom_type_scat_dispersion_imag
    _atom_type_scat_source
    'C' 'C' 0.0033 0.0016
                         'International Tables Vol C Tables 4.2.6.8 and 6.1.1.4'
    'H' 'H' 0.0000 0.0000
                         'International Tables Vol C Tables 4.2.6.8 and 6.1.1.4'
    'O' 'O' 0.0106 0.0060
                         'International Tables Vol C Tables 4.2.6.8 and 6.1.1.4'
    'Na' 'Na' 0.0362 0.0249
                         'International Tables Vol C Tables 4.2.6.8 and 6.1.1.4'
_computing_data_collection     'PROCESS-AUTO (Rigaku, 1998)'
_computing_cell_refinement     'PROCESS-AUTO (Rigaku, 1998)'
_computing_data_reduction     'CrystalStructure (Rigaku/MSC, 2004)'
_computing_structure_solution     'SHELXS-97 (Sheldrick, 2008)'
_computing_structure_refinement     'SHELXL-97 (Sheldrick, 2008)'
_computing_molecular_graphics     'SHELXTL (Sheldrick, 2008)'
_computing_publication_material     'SHELXTL (Sheldrick, 2008)'
loop_
    _atom_site_type_symbol
    _atom_site_label
    _atom_site_fract_x
    _atom_site_fract_y
    _atom_site_fract_z
    _atom_site_U_iso_or_equiv
    _atom_site_adp_type
    _atom_site_calc_flag
    _atom_site_refinement_flags
    _atom_site_occupancy
    _atom_site_disorder_assembly
    _atom_site_disorder_group
    Na Na1 0.16477(7) 0.01271(4) 0.39826(6) 0.02678(17) Uani d . 1 . .
    O O1 0.19961(11) 0.20181(7) 0.39121(9) 0.0179(2) Uani d . 1 . .
    O O2 -0.03876(14) 0.10910(7) 0.48915(13) 0.0313(3) Uani d . 1 . .
    O O3 -0.17693(14) 0.25311(8) 0.49566(13) 0.0333(3) Uani d . 1 . .
    H H3 -0.2454 0.2189 0.5252 0.033 Uiso d R 1 . .
    O O4 0.02774(14) 0.47842(9) 0.33101(13) 0.0362(3) Uani d . 1 . .
    O O5 0.31727(15) 0.46326(10) 0.42755(16) 0.0506(4) Uani d . 1 . .
    H H5 0.3204 0.5163 0.3827 0.051 Uiso d R 1 . .
    O O6 0.60941(12) 0.37079(7) 0.68721(11) 0.0251(2) Uani d . 1 . .
    O O7 0.39834(13) 0.43913(7) 0.75861(11) 0.0281(2) Uani d . 1 . .
    H H7 0.4778 0.4798 0.8028 0.028 Uiso d R 1 . .
    O O8 0.39053(12) 0.07324(7) 0.60685(11) 0.0234(2) Uani d . 1 . .
    O O9 0.63546(12) 0.13823(7) 0.58976(12) 0.0272(2) Uani d . 1 . .
    C C11 0.05765(15) 0.26035(9) 0.40594(13) 0.0167(2) Uani d . 1 . .
    H H11 -0.0167 0.2819 0.3091 0.017 Uiso d R 1 . .
    C C22 0.14282(15) 0.34871(9) 0.50496(13) 0.0159(2) Uani d . 1 . .
    H H22 0.0684 0.3706 0.5593 0.016 Uiso d R 1 . .
    C C33 0.31740(15) 0.30122(8) 0.60199(12) 0.0147(2) Uani d . 1 . .
    H H33 0.2877 0.2598 0.6734 0.015 Uiso d R 1 . .
    C C44 0.36719(15) 0.23349(8) 0.49541(12) 0.0149(2) Uani d . 1 . .
    H H44 0.4337 0.2705 0.4470 0.015 Uiso d R 1 . .
    C C55 -0.05776(16) 0.19811(10) 0.46899(14) 0.0202(3) Uani d . 1 . .
    C C66 0.15670(16) 0.43746(9) 0.41175(14) 0.0197(3) Uani d . 1 . .
    C C77 0.45783(16) 0.37456(9) 0.68641(13) 0.0178(2) Uani d . 1 . .
    C C88 0.47422(15) 0.14121(9) 0.56952(13) 0.0163(2) Uani d . 1 . .
loop_
    _atom_site_aniso_label
    _atom_site_aniso_U_11
    _atom_site_aniso_U_22
    _atom_site_aniso_U_33
    _atom_site_aniso_U_12
    _atom_site_aniso_U_13
    _atom_site_aniso_U_23
    Na1 0.0233(3) 0.0215(3) 0.0317(3) -0.0036(2) 0.0044(2) -0.0026(2)
    O1 0.0145(4) 0.0192(4) 0.0191(4) 0.0008(3) 0.0043(3) -0.0038(3)
    O2 0.0268(5) 0.0179(5) 0.0538(7) 0.0001(4) 0.0195(5) 0.0058(4)
    O3 0.0272(5) 0.0212(5) 0.0619(7) -0.0005(4) 0.0286(5) 0.0012(5)
    O4 0.0261(5) 0.0321(6) 0.0424(6) 0.0028(4) 0.0012(5) 0.0170(5)
    O5 0.0222(6) 0.0509(7) 0.0725(9) -0.0036(5) 0.0078(6) 0.0436(7)
    O6 0.0173(5) 0.0233(5) 0.0327(5) -0.0026(4) 0.0059(4) 0.0003(4)
    O7 0.0258(5) 0.0243(5) 0.0355(5) -0.0092(4) 0.0123(4) -0.0145(4)
    O8 0.0186(4) 0.0189(4) 0.0319(5) 0.0009(4) 0.0077(4) 0.0092(4)
    O9 0.0158(4) 0.0232(5) 0.0433(6) 0.0031(4) 0.0112(4) 0.0073(4)
    C11 0.0146(5) 0.0151(5) 0.0195(5) 0.0006(4) 0.0047(4) 0.0002(4)
    C22 0.0140(5) 0.0138(5) 0.0199(5) -0.0006(4) 0.0056(4) 0.0000(4)
    C33 0.0154(5) 0.0128(5) 0.0161(5) -0.0004(4) 0.0058(4) 0.0007(4)
    C44 0.0142(5) 0.0142(5) 0.0164(5) -0.0006(4) 0.0052(4) 0.0012(4)
    C55 0.0152(5) 0.0188(6) 0.0256(6) -0.0023(5) 0.0057(5) -0.0010(5)
    C66 0.0190(6) 0.0151(5) 0.0238(6) 0.0001(4) 0.0057(5) 0.0014(4)
    C77 0.0197(6) 0.0149(5) 0.0171(5) -0.0017(4) 0.0042(4) 0.0021(4)
    C88 0.0158(5) 0.0149(5) 0.0182(5) 0.0009(4) 0.0058(4) -0.0008(4)
_geom_special_details
;
All e.s.d.'s (except the e.s.d. in the dihedral angle between two l.s. planes)
are estimated using the full covariance matrix. The cell e.s.d.'s are taken
into account individually in the estimation of e.s.d.'s in distances, angles
and torsion angles; correlations between e.s.d.'s in cell parameters are only
used when they are defined by crystal symmetry. An approximate (isotropic)
treatment of cell e.s.d.'s is used for estimating e.s.d.'s involving l.s.
planes.
;
loop_
    _geom_bond_atom_site_label_1
    _geom_bond_atom_site_label_2
    _geom_bond_site_symmetry_2
    _geom_bond_distance
    _geom_bond_publ_flag
    Na1 O4 2_545 2.2903(14) ?
    Na1 O8 . 2.3626(14) ?
    Na1 O2 3_556 2.3800(12) ?
    Na1 O2 . 2.4778(13) ?
    Na1 O1 . 2.5561(12) ?
    Na1 O9 3_656 2.5658(12) ?
    Na1 O7 4_565 2.7495(13) ?
    O1 C11 . 1.4354(14) ?
    O1 C44 . 1.4502(14) ?
    O2 C55 . 1.2114(16) ?
    O2 Na1 3_556 2.3800(12) ?
    O3 C55 . 1.3061(16) ?
    O3 H3 . 0.8400 ?
    O4 C66 . 1.2021(17) ?
    O4 Na1 2 2.2903(14) ?
    O5 C66 . 1.2982(17) ?
    O5 H5 . 0.8402 ?
    O6 C77 . 1.2210(16) ?
    O7 C77 . 1.3056(16) ?
    O7 Na1 4_566 2.7495(13) ?
    O7 H7 . 0.8400 ?
    O8 C88 . 1.2595(15) ?
    O9 C88 . 1.2480(15) ?
    O9 Na1 3_656 2.5658(12) ?
    C11 C55 . 1.5264(17) ?
    C11 C22 . 1.5349(16) ?
    C11 H11 . 0.9734 ?
    C22 C66 . 1.5242(17) ?
    C22 C33 . 1.5413(16) ?
    C22 H22 . 0.9710 ?
    C33 C77 . 1.5143(16) ?
    C33 C44 . 1.5322(16) ?
    C33 H33 . 0.9811 ?
    C44 C88 . 1.5410(16) ?
    C44 H44 . 0.9638 ?
loop_
    _geom_angle_atom_site_label_1
    _geom_angle_atom_site_label_2
    _geom_angle_atom_site_label_3
    _geom_angle_site_symmetry_1
    _geom_angle_site_symmetry_3
    _geom_angle
    _geom_angle_publ_flag
    O4 Na1 O8 2_545 . 167.22(5) ?
    O4 Na1 O2 2_545 3_556 93.25(5) ?
    O8 Na1 O2 . 3_556 99.51(4) ?
    O4 Na1 O2 2_545 . 98.11(5) ?
    O8 Na1 O2 . . 85.65(4) ?
    O2 Na1 O2 3_556 . 75.83(4) ?
    O4 Na1 O1 2_545 . 102.56(4) ?
    O8 Na1 O1 . . 67.81(3) ?
    O2 Na1 O1 3_556 . 139.65(4) ?
    O2 Na1 O1 . . 65.41(3) ?
    O4 Na1 O9 2_545 3_656 95.32(5) ?
    O8 Na1 O9 . 3_656 86.78(4) ?
    O2 Na1 O9 3_556 3_656 78.30(4) ?
    O2 Na1 O9 . 3_656 151.39(4) ?
    O1 Na1 O9 . 3_656 135.36(4) ?
    O4 Na1 O7 2_545 4_565 85.22(5) ?
    O8 Na1 O7 . 4_565 83.50(4) ?
    O2 Na1 O7 3_556 4_565 149.44(4) ?
    O2 Na1 O7 . 4_565 134.65(4) ?
    O1 Na1 O7 . 4_565 69.72(3) ?
    O9 Na1 O7 3_656 4_565 71.49(4) ?
    C11 O1 C44 . . 110.80(9) ?
    C11 O1 Na1 . . 116.21(7) ?
    C44 O1 Na1 . . 110.91(6) ?
    C55 O2 Na1 . 3_556 134.52(9) ?
    C55 O2 Na1 . . 121.28(9) ?
    Na1 O2 Na1 3_556 . 104.17(4) ?
    C55 O3 H3 . . 111.9 ?
    C66 O4 Na1 . 2 151.37(11) ?
    C66 O5 H5 . . 111.7 ?
    C77 O7 Na1 . 4_566 149.49(8) ?
    C77 O7 H7 . . 110.5 ?
    Na1 O7 H7 4_566 . 97.2 ?
    C88 O8 Na1 . . 109.44(8) ?
    C88 O9 Na1 . 3_656 129.58(8) ?
    O1 C11 C55 . . 110.94(10) ?
    O1 C11 C22 . . 106.48(9) ?
    C55 C11 C22 . . 111.95(10) ?
    O1 C11 H11 . . 108.4 ?
    C55 C11 H11 . . 107.0 ?
    C22 C11 H11 . . 112.0 ?
    C66 C22 C11 . . 109.71(10) ?
    C66 C22 C33 . . 116.80(10) ?
    C11 C22 C33 . . 100.71(9) ?
    C66 C22 H22 . . 105.8 ?
    C11 C22 H22 . . 110.4 ?
    C33 C22 H22 . . 113.4 ?
    C77 C33 C44 . . 115.65(10) ?
    C77 C33 C22 . . 114.99(10) ?
    C44 C33 C22 . . 103.04(9) ?
    C77 C33 H33 . . 107.5 ?
    C44 C33 H33 . . 109.1 ?
    C22 C33 H33 . . 106.0 ?
    O1 C44 C33 . . 104.52(9) ?
    O1 C44 C88 . . 109.41(9) ?
    C33 C44 C88 . . 113.18(9) ?
    O1 C44 H44 . . 110.5 ?
    C33 C44 H44 . . 110.1 ?
    C88 C44 H44 . . 109.1 ?
    O2 C55 O3 . . 125.86(12) ?
    O2 C55 C11 . . 122.93(12) ?
    O3 C55 C11 . . 111.21(11) ?
    O4 C66 O5 . . 124.19(13) ?
    O4 C66 C22 . . 121.59(12) ?
    O5 C66 C22 . . 114.22(11) ?
    O6 C77 O7 . . 125.09(12) ?
    O6 C77 C33 . . 122.61(11) ?
    O7 C77 C33 . . 112.29(11) ?
    O9 C88 O8 . . 124.29(11) ?
    O9 C88 C44 . . 119.16(11) ?
    O8 C88 C44 . . 116.55(10) ?
loop_
    _geom_torsion_atom_site_label_1
    _geom_torsion_atom_site_label_2
    _geom_torsion_atom_site_label_3
    _geom_torsion_atom_site_label_4
    _geom_torsion_site_symmetry_1
    _geom_torsion_site_symmetry_2
    _geom_torsion_site_symmetry_3
    _geom_torsion_site_symmetry_4
    _geom_torsion
    _geom_torsion_publ_flag
    O4 Na1 O1 C11 2_545 . . . 77.60(8) ?
    O8 Na1 O1 C11 . . . . -111.21(8) ?
    O2 Na1 O1 C11 3_556 . . . -33.01(10) ?
    O2 Na1 O1 C11 . . . . -15.66(7) ?
    O9 Na1 O1 C11 3_656 . . . -171.25(7) ?
    O7 Na1 O1 C11 4_565 . . . 157.62(8) ?
    O4 Na1 O1 C44 2_545 . . . -154.68(7) ?
    O8 Na1 O1 C44 . . . . 16.50(7) ?
    O2 Na1 O1 C44 3_556 . . . 94.70(9) ?
    O2 Na1 O1 C44 . . . . 112.05(8) ?
    O9 Na1 O1 C44 3_656 . . . -43.54(9) ?
    O7 Na1 O1 C44 4_565 . . . -74.67(7) ?
    O4 Na1 O2 C55 2_545 . . . -87.32(12) ?
    O8 Na1 O2 C55 . . . . 80.39(11) ?
    O2 Na1 O2 C55 3_556 . . . -178.65(14) ?
    O1 Na1 O2 C55 . . . . 12.84(10) ?
    O9 Na1 O2 C55 3_656 . . . 155.50(10) ?
    O7 Na1 O2 C55 4_565 . . . 3.96(14) ?
    O4 Na1 O2 Na1 2_545 . . 3_556 91.33(5) ?
    O8 Na1 O2 Na1 . . . 3_556 -100.96(5) ?
    O2 Na1 O2 Na1 3_556 . . 3_556 0.0 ?
    O1 Na1 O2 Na1 . . . 3_556 -168.51(6) ?
    O9 Na1 O2 Na1 3_656 . . 3_556 -25.85(10) ?
    O7 Na1 O2 Na1 4_565 . . 3_556 -177.39(5) ?
    O4 Na1 O8 C88 2_545 . . . 3.2(2) ?
    O2 Na1 O8 C88 3_556 . . . -179.35(8) ?
    O2 Na1 O8 C88 . . . . -104.52(9) ?
    O1 Na1 O8 C88 . . . . -39.34(8) ?
    O9 Na1 O8 C88 3_656 . . . 103.09(9) ?
    O7 Na1 O8 C88 4_565 . . . 31.37(8) ?
    C44 O1 C11 C55 . . . . -110.30(11) ?
    Na1 O1 C11 C55 . . . . 17.46(12) ?
    C44 O1 C11 C22 . . . . 11.74(12) ?
    Na1 O1 C11 C22 . . . . 139.51(7) ?
    O1 C11 C22 C66 . . . . 93.14(11) ?
    C55 C11 C22 C66 . . . . -145.46(10) ?
    O1 C11 C22 C33 . . . . -30.58(11) ?
    C55 C11 C22 C33 . . . . 90.82(11) ?
    C66 C22 C33 C77 . . . . 45.40(14) ?
    C11 C22 C33 C77 . . . . 164.09(10) ?
    C66 C22 C33 C44 . . . . -81.34(12) ?
    C11 C22 C33 C44 . . . . 37.35(11) ?
    C11 O1 C44 C33 . . . . 12.61(12) ?
    Na1 O1 C44 C33 . . . . -117.99(7) ?
    C11 O1 C44 C88 . . . . 134.10(10) ?
    Na1 O1 C44 C88 . . . . 3.50(10) ?
    C77 C33 C44 O1 . . . . -157.88(9) ?
    C22 C33 C44 O1 . . . . -31.56(11) ?
    C77 C33 C44 C88 . . . . 83.16(12) ?
    C22 C33 C44 C88 . . . . -150.52(10) ?
    Na1 O2 C55 O3 3_556 . . . -7.4(2) ?
    Na1 O2 C55 O3 . . . . 170.75(11) ?
    Na1 O2 C55 C11 3_556 . . . 173.27(9) ?
    Na1 O2 C55 C11 . . . . -8.56(18) ?
    O1 C11 C55 O2 . . . . -6.66(17) ?
    C22 C11 C55 O2 . . . . -125.45(14) ?
    O1 C11 C55 O3 . . . . 173.94(10) ?
    C22 C11 C55 O3 . . . . 55.15(14) ?
    Na1 O4 C66 O5 2 . . . 73.4(3) ?
    Na1 O4 C66 C22 2 . . . -106.3(2) ?
    C11 C22 C66 O4 . . . . 65.15(16) ?
    C33 C22 C66 O4 . . . . 178.86(12) ?
    C11 C22 C66 O5 . . . . -114.57(14) ?
    C33 C22 C66 O5 . . . . -0.86(17) ?
    Na1 O7 C77 O6 4_566 . . . -151.33(12) ?
    Na1 O7 C77 C33 4_566 . . . 27.3(2) ?
    C44 C33 C77 O6 . . . . -10.65(16) ?
    C22 C33 C77 O6 . . . . -130.65(12) ?
    C44 C33 C77 O7 . . . . 170.70(10) ?
    C22 C33 C77 O7 . . . . 50.70(14) ?
    Na1 O9 C88 O8 3_656 . . . 29.64(19) ?
    Na1 O9 C88 C44 3_656 . . . -150.88(8) ?
    Na1 O8 C88 O9 . . . . -120.38(12) ?
    Na1 O8 C88 C44 . . . . 60.13(12) ?
    O1 C44 C88 O9 . . . . 138.01(11) ?
    C33 C44 C88 O9 . . . . -105.88(13) ?
    O1 C44 C88 O8 . . . . -42.47(14) ?
    C33 C44 C88 O8 . . . . 73.63(13) ?
loop_
    _geom_hbond_atom_site_label_D
    _geom_hbond_atom_site_label_H
    _geom_hbond_atom_site_label_A
    _geom_hbond_site_symmetry_A
    _geom_hbond_distance_DH
    _geom_hbond_distance_HA
    _geom_hbond_distance_DA
    _geom_hbond_angle_DHA
    O3 H3 O9 1_455 0.84 1.70 2.5395(15) 172.8
    O5 H5 O6 3_666 0.84 1.83 2.6468(16) 164.6
    O7 H7 O8 2_656 0.84 1.68 2.5169(14) 170.5
data_global
_journal_date_recd_electronic     2009-10-02
_journal_date_accepted     2009-10-17
_journal_name_full     'Acta Crystallographica, Section E'
_journal_year     2009
_journal_volume     65
_journal_issue     11
_journal_page_first     m1419
_journal_page_last     m1420
_journal_paper_category     QM
_journal_coeditor_code     KP2234
_publ_contact_author_name     'Dr. Wenxiang Chai'
_publ_contact_author_address
;
College of Materials Science and Engineering
China Jiliang University
Hangzhou 310018
People's Republic of China
;
_publ_contact_author_email     wxchai_cm@yahoo.com.cn
_publ_contact_author_fax     ?
_publ_contact_author_phone     '(86)571-86835738'
_publ_section_title
;
Poly[(\m~5~-5-carboxylatotetrahydrofuran-2,3,4-tricarboxylic acid)sodium]
;
loop_
    _publ_author_name
    _publ_author_address
    'Xu, Jie'
;
College of Materials Science and Engineering
China Jiliang University
Hangzhou 310018
People's Republic of China
;
    'Chai, Wenxiang'
;
College of Materials Science and Engineering
China Jiliang University
Hangzhou 310018
People's Republic of China
;
    'Lin, Jian'
;
College of Materials Science and Engineering
China Jiliang University
Hangzhou 310018
People's Republic of China
;
    'Shi, Hongsheng'
;
College of Materials Science and Engineering
China Jiliang University
Hangzhou 310018
People's Republic of China
;
    'Shu, Kangying'
;
College of Materials Science and Engineering
China Jiliang University
Hangzhou 310018
People's Republic of China
;
