# Supplementary material for: Poly[(μ5-5-carboxylatotetrahydrofuran-2,3,4-tricarboxylic acid)sodium]
Source: Acta Crystallogr Sect E Struct Rep Online. 2009 Oct 23;65(Pt 11):m1419–20. doi: 10.1107/S160053680904269X (PMC2971171; doi:10.1107/S160053680904269X)
Supplement: Supplementary file 2 [file e-65-m1419-Isup2.hkl]

# 
# h,k,l, Fc-squared, Fo-squared, sigma(Fo-squared) and status flag 
# 
data_I
_shelx_title ' a in P2(1)/c' 
_shelx_refln_list_code          4 
_shelx_F_calc_maximum      148.93 
_exptl_crystal_F_000       552.00 
_reflns_d_resolution_high  0.7717 
 
loop_ 
 _symmetry_equiv_pos_as_xyz 
 'x, y, z' 
 '-x, y+1/2, -z+1/2' 
 '-x, -y, -z' 
 'x, -y-1/2, z-1/2' 
 
_cell_length_a     8.0663 
_cell_length_b    13.4167 
_cell_length_c     9.7358 
_cell_angle_alpha  90.000 
_cell_angle_beta  109.904 
_cell_angle_gamma  90.000 
 
_shelx_F_squared_multiplier     1.000 
 
loop_ 
 _refln_index_h 
 _refln_index_k 
 _refln_index_l 
 _refln_F_squared_calc 
 _refln_F_squared_meas 
 _refln_F_squared_sigma 
 _refln_observed_status 
   2   0   0      743.13      724.74      7.35 o 
   3   0   0      514.94      698.34     10.56 o 
   4   0   0     3934.73     4226.87     90.39 o 
   5   0   0     3538.56     3847.11     81.58 o 
   6   0   0     1609.67     1571.76     20.84 o 
   7   0   0       50.37       45.99      1.47 o 
   8   0   0      132.59      142.07      2.80 o 
   9   0   0      969.62      971.86     45.31 o 
   1   1   0     2905.08     2615.01     87.94 o 
   2   1   0      347.82      310.07      3.28 o 
   3   1   0        4.88        3.68      0.37 o 
   4   1   0      230.82      254.49      3.45 o 
   5   1   0        0.38        2.84      0.75 o 
   6   1   0      361.88      361.56      3.21 o 
   7   1   0      109.37       99.94      1.43 o 
   8   1   0       78.70       73.70      1.90 o 
   9   1   0        0.00        0.67      0.51 o 
   0   2   0        0.84        0.59      0.13 o 
   1   2   0      197.31      162.64      1.31 o 
   2   2   0      339.78      366.16      3.01 o 
   3   2   0      130.50      146.46      1.45 o 
   4   2   0      208.83      176.76      2.38 o 
   5   2   0       82.25       57.80      1.05 o 
   6   2   0      135.19      118.88      1.49 o 
   7   2   0      861.46      894.85      8.41 o 
   8   2   0       87.80       79.74      1.56 o 
   9   2   0       12.87       15.53      0.99 o 
   1   3   0     1083.90      979.17     11.71 o 
   2   3   0      215.13      225.75      2.74 o 
   3   3   0      153.88      156.66      1.36 o 
   4   3   0     1990.00     2072.41     21.73 o 
   5   3   0      161.27      153.35      1.69 o 
   6   3   0      513.14      538.67      4.67 o 
   7   3   0       34.54       33.16      1.02 o 
   8   3   0      154.84      160.00      1.80 o 
   9   3   0        1.14        1.94      0.47 o 
   0   4   0      976.72      850.06      9.07 o 
   1   4   0     6759.67     6541.19     98.44 o 
   2   4   0     3455.65     3294.00     45.29 o 
   3   4   0      338.52      288.46      2.23 o 
   4   4   0       52.05       58.89      0.98 o 
   5   4   0       31.58       26.09      0.78 o 
   6   4   0      631.94      653.21      5.97 o 
   7   4   0        5.48        3.80      0.54 o 
   8   4   0      527.85      550.90      4.48 o 
   9   4   0       35.46       39.65      1.93 o 
   1   5   0     4706.38     4816.64     60.06 o 
   2   5   0     5150.46     5363.71     75.55 o 
   3   5   0     2750.96     2879.69     45.25 o 
   4   5   0      782.69      856.73      6.93 o 
   5   5   0      352.33      321.23      2.94 o 
   6   5   0     1746.52     1780.86     16.70 o 
   7   5   0      183.13      178.49      1.75 o 
   8   5   0      282.97      292.67      2.64 o 
   9   5   0        0.13        0.07      0.81 o 
   0   6   0       48.47       62.48      1.05 o 
   1   6   0      227.14      195.26      3.86 o 
   2   6   0      116.02      131.95      1.07 o 
   3   6   0      373.05      374.55      3.05 o 
   4   6   0      132.06      133.68      1.29 o 
   5   6   0      296.70      295.38      2.62 o 
   6   6   0      488.35      442.23      3.41 o 
   7   6   0       48.92       48.00      1.05 o 
   8   6   0        0.45        1.27      0.96 o 
   9   6   0       64.90       68.58      2.67 o 
   1   7   0     3697.91     3778.34     38.87 o 
   2   7   0      281.46      280.38      3.11 o 
   3   7   0        5.70        3.88      0.34 o 
   4   7   0      129.85      134.65      1.30 o 
   5   7   0      579.90      540.39      4.65 o 
   6   7   0       69.39       74.28      1.39 o 
   7   7   0      257.81      244.28      1.74 o 
   8   7   0      288.61      286.50      4.82 o 
   0   8   0     2039.49     2052.97     45.72 o 
   1   8   0      152.54      152.73      1.38 o 
   2   8   0      458.80      476.93      3.96 o 
   3   8   0      172.45      177.77      1.43 o 
   4   8   0        1.41        1.43      0.26 o 
   5   8   0       34.02       30.56      0.99 o 
   6   8   0      193.30      222.60      3.73 o 
   7   8   0       12.26       11.84      1.24 o 
   8   8   0       18.43       15.99      1.86 o 
   1   9   0      255.95      256.18      3.10 o 
   2   9   0     1201.55     1172.33     10.54 o 
   3   9   0      131.89      118.60      1.42 o 
   4   9   0      446.23      478.71      4.60 o 
   5   9   0      584.23      547.35      8.51 o 
   6   9   0      318.74      305.45      4.44 o 
   7   9   0      403.16      410.23      6.30 o 
   8   9   0        0.20        0.05      0.91 o 
   0  10   0      177.90      190.00      2.46 o 
   1  10   0      942.86      933.26      8.32 o 
   2  10   0        7.64       12.01      0.67 o 
   3  10   0        1.87        1.52      0.41 o 
   4  10   0      546.34      541.10      4.91 o 
   5  10   0        0.28        1.09      0.75 o 
   6  10   0        1.92        2.26      0.92 o 
   7  10   0        1.60        1.34      1.27 o 
   8  10   0      281.94      302.78      5.24 o 
   1  11   0       69.03       68.24      0.90 o 
   2  11   0      234.79      215.78      2.49 o 
   3  11   0     1167.69     1139.09     13.39 o 
   4  11   0      152.00      156.44      1.95 o 
   5  11   0       93.44       91.95      2.20 o 
   6  11   0      121.80      129.29      5.08 o 
   7  11   0      420.02      432.27      7.32 o 
   0  12   0      184.46      185.20      2.32 o 
   1  12   0      273.66      267.04      2.50 o 
   2  12   0       51.45       58.65      1.17 o 
   3  12   0      295.24      273.21      2.47 o 
   4  12   0       66.39       63.99      0.94 o 
   5  12   0       27.34       32.38      1.63 o 
   6  12   0        4.37        5.38      1.19 o 
   7  12   0       45.77       45.13      2.20 o 
   1  13   0       11.63       12.90      0.78 o 
   2  13   0        0.04        0.72      0.41 o 
   3  13   0       26.72       32.48      0.67 o 
   4  13   0      260.61      253.03      3.91 o 
   5  13   0        9.92       10.76      2.07 o 
   6  13   0      115.82      119.95      5.32 o 
   0  14   0      318.22      313.14      3.78 o 
   1  14   0      392.68      386.13      3.66 o 
   2  14   0       11.41       12.12      0.55 o 
   3  14   0      137.57      137.84      1.79 o 
   4  14   0      253.43      245.72      5.23 o 
   5  14   0       41.89       35.03      1.82 o 
   1  15   0      167.06      164.27      1.69 o 
   2  15   0      279.26      280.62      2.95 o 
   3  15   0       16.08       13.15      1.17 o 
   4  15   0       99.57       94.39      3.02 o 
   0  16   0      552.43      554.32      7.38 o 
   1  16   0       51.67       53.25      0.88 o 
   2  16   0        2.25        1.80      0.41 o 
   3  16   0       18.85       20.38      1.53 o 
   1  17   0       28.55       26.53      0.98 o 
   2  17   0       16.79       16.70      2.21 o 
 -10   1   1        9.34       -0.04      0.50 o 
  -9   1   1       96.35       89.23      1.85 o 
  -8   1   1       77.62       72.05      1.67 o 
  -7   1   1      240.61      233.81      5.73 o 
  -6   1   1       40.26       35.61      1.06 o 
  -5   1   1     1613.76     1790.08     16.53 o 
  -4   1   1      596.08      587.79      4.66 o 
  -3   1   1      142.35       85.33      0.85 o 
  -2   1   1      322.50      316.37      2.37 o 
  -1   1   1      146.38      134.05      1.02 o 
   1   1   1       10.86        9.45      0.41 o 
   2   1   1      674.57      718.04      4.70 o 
   3   1   1      545.67      563.23      3.84 o 
   4   1   1     1424.51     1474.98     20.41 o 
   5   1   1      210.75      214.03      1.75 o 
   6   1   1       75.99       73.02      0.82 o 
   7   1   1      101.72      101.11      1.21 o 
   8   1   1        2.09        2.89      0.42 o 
   9   1   1      184.04      190.04      2.79 o 
 -10   2   1        8.92        5.97      2.07 o 
  -9   2   1       98.41       95.89      1.53 o 
  -8   2   1      175.11      173.42      2.72 o 
  -7   2   1      185.64      175.14      4.78 o 
  -6   2   1      143.01      141.93      1.72 o 
  -5   2   1      225.38      258.01      2.52 o 
  -4   2   1     2889.88     3042.76     30.03 o 
  -3   2   1      993.57     1052.73      8.64 o 
  -2   2   1      760.17      816.81      6.24 o 
  -1   2   1     4226.46     3995.18     38.55 o 
   0   2   1     1092.08     1005.32      7.44 o 
   1   2   1       38.69       37.15      0.99 o 
   2   2   1     1069.46     1033.30      7.60 o 
   3   2   1       33.08       37.63      0.61 o 
   4   2   1     1268.68     1356.87     10.61 o 
   5   2   1       87.95       84.18      0.86 o 
   6   2   1      115.34      108.71      1.43 o 
   7   2   1      303.59      291.92      3.34 o 
   8   2   1        1.75        1.99      0.41 o 
   9   2   1       57.01       61.17      1.23 o 
  -9   3   1        3.50        4.02      0.56 o 
  -8   3   1       67.20       65.31      1.16 o 
  -7   3   1     1401.21     1376.60     30.51 o 
  -6   3   1       11.19       16.66      3.04 o 
  -5   3   1       99.39       95.16      1.37 o 
  -4   3   1        5.79        9.40      0.46 o 
  -3   3   1     4104.75     4153.12     43.12 o 
  -2   3   1      889.37      852.64      6.56 o 
  -1   3   1      242.70      245.99      2.38 o 
   0   3   1     1460.92     1418.69     11.40 o 
   1   3   1       59.82       69.61      0.87 o 
   2   3   1      293.42      305.09      5.65 o 
   3   3   1      975.30     1039.07      7.15 o 
   4   3   1     2161.60     2294.13     19.52 o 
   5   3   1       75.86       73.85      0.69 o 
   6   3   1        4.90        4.92      0.35 o 
   7   3   1       98.85       91.79      1.12 o 
   8   3   1      100.17      108.79      1.16 o 
   9   3   1       13.81       17.84      1.44 o 
  -9   4   1        8.71        8.01      0.95 o 
  -8   4   1      165.48      153.37      1.86 o 
  -7   4   1       96.11       96.48      2.00 o 
  -6   4   1      121.91      110.25      1.37 o 
  -5   4   1        2.37        1.71      0.33 o 
  -4   4   1        1.40        4.87      0.35 o 
  -3   4   1      310.45      338.12      2.83 o 
  -2   4   1       23.16       12.37      0.37 o 
  -1   4   1      422.48      395.79      3.18 o 
   0   4   1      782.59      899.57      7.01 o 
   1   4   1      354.89      350.84      1.85 o 
   2   4   1      921.95      949.85     12.41 o 
   3   4   1      955.21      949.19     10.43 o 
   4   4   1      223.43      272.99      1.64 o 
   5   4   1        8.91        6.60      0.28 o 
   6   4   1       87.80       93.06      1.51 o 
   7   4   1      122.50      128.61      1.36 o 
   8   4   1        0.03        0.17      0.29 o 
   9   4   1        6.72        4.56      3.88 o 
  -9   5   1        0.54       -0.46      1.11 o 
  -8   5   1       63.66       63.02      1.44 o 
  -7   5   1        8.83        4.25      0.58 o 
  -6   5   1        2.50        2.51      0.68 o 
  -5   5   1     1379.42     1507.41     15.56 o 
  -4   5   1      128.26      134.28      1.47 o 
  -3   5   1     2543.34     2571.25     26.11 o 
  -2   5   1     1431.22     1385.92     11.45 o 
  -1   5   1      485.81      557.58      3.71 o 
   0   5   1        5.43       17.70      0.58 o 
   1   5   1     2270.39     2242.65     34.20 o 
   2   5   1      436.71      436.61      5.95 o 
   3   5   1     4363.57     4659.55     73.60 o 
   4   5   1      999.74     1033.06      6.58 o 
   5   5   1       94.72       87.80      0.68 o 
   6   5   1       53.79       60.54      0.58 o 
   7   5   1        8.70        7.00      0.67 o 
   8   5   1        0.15        0.15      0.71 o 
   9   5   1      147.11      162.18      3.80 o 
  -9   6   1       70.82       71.71      3.53 o 
  -8   6   1        0.56        0.54      0.30 o 
  -7   6   1      230.50      217.18      2.65 o 
  -6   6   1      605.17      588.87      5.10 o 
  -5   6   1      167.66      158.31      2.02 o 
  -4   6   1     1204.97     1327.60     11.08 o 
  -3   6   1       87.82       75.60      1.02 o 
  -2   6   1      214.52      242.51      1.91 o 
  -1   6   1       85.28       94.97      1.04 o 
   0   6   1       18.47       29.03      0.39 o 
   1   6   1      293.73      298.46      3.32 o 
   2   6   1     1592.39     1622.42     63.40 o 
   3   6   1      368.78      336.39      4.45 o 
   4   6   1      373.28      396.75      4.42 o 
   5   6   1      190.82      204.00      2.86 o 
   6   6   1      126.03      109.66      1.17 o 
   7   6   1        0.08        0.36      0.19 o 
   8   6   1       10.15       10.70      3.65 o 
  -9   7   1       47.39       47.21      3.63 o 
  -8   7   1       26.82       36.31      1.70 o 
  -7   7   1        5.15        6.86      0.39 o 
  -6   7   1      843.78      836.34      7.39 o 
  -5   7   1        3.98        4.35      0.22 o 
  -4   7   1       27.93       28.76      0.66 o 
  -3   7   1      265.83      268.33      3.06 o 
  -2   7   1      665.45      644.58      5.10 o 
  -1   7   1        7.22        6.01      0.28 o 
   0   7   1        0.00        0.72      0.17 o 
   1   7   1        0.28        0.42      0.17 o 
   2   7   1       77.62       86.56      0.67 o 
   3   7   1      189.40      177.82      4.39 o 
   4   7   1        2.10        3.43      0.77 o 
   5   7   1      514.43      492.34      6.21 o 
   6   7   1      146.19      158.88      2.97 o 
   7   7   1       74.32       62.31      1.90 o 
   8   7   1       26.01       24.35      1.78 o 
  -8   8   1       37.11       40.70      1.82 o 
  -7   8   1      169.04      173.51      2.24 o 
  -6   8   1      110.07      122.07      0.98 o 
  -5   8   1      597.72      601.25      4.30 o 
  -4   8   1       85.27       94.49      0.96 o 
  -3   8   1       79.15       76.27      0.78 o 
  -2   8   1      398.94      409.81      6.02 o 
  -1   8   1      449.53      469.19      2.97 o 
   0   8   1      105.64      116.96      0.97 o 
   1   8   1      159.15      168.86      1.49 o 
   2   8   1      491.87      526.57      4.40 o 
   3   8   1      256.64      252.05      3.74 o 
   4   8   1      255.94      272.55      3.51 o 
   5   8   1      267.55      236.37      3.43 o 
   6   8   1        0.33        2.26      0.86 o 
   7   8   1       38.43       43.65      1.78 o 
   8   8   1        2.42        1.49      1.20 o 
  -8   9   1       16.84       25.60      3.68 o 
  -7   9   1       84.16       89.27      2.39 o 
  -6   9   1      714.02      713.31      5.86 o 
  -5   9   1      181.64      187.92      1.65 o 
  -4   9   1        2.24        2.57      0.27 o 
  -3   9   1        1.36        2.46      0.21 o 
  -2   9   1      696.03      698.26      5.86 o 
  -1   9   1      200.97      227.05      1.70 o 
   0   9   1      883.18      937.10      7.14 o 
   1   9   1     1102.45     1153.02      9.89 o 
   2   9   1       13.52       19.18      0.72 o 
   3   9   1      503.09      494.51      9.15 o 
   4   9   1      314.39      289.41      3.80 o 
   5   9   1        5.87        3.84      0.90 o 
   6   9   1       28.72       24.33      1.51 o 
   7   9   1      210.50      212.62      4.14 o 
   8   9   1       12.51       12.64      2.21 o 
  -8  10   1        4.12        6.38      1.34 o 
  -7  10   1       23.95       23.14      2.07 o 
  -6  10   1       41.77       46.40      1.27 o 
  -5  10   1      126.90      118.37      1.18 o 
  -4  10   1     1062.67     1052.14      9.90 o 
  -3  10   1      739.81      768.98      6.27 o 
  -2  10   1       88.42       92.40      1.14 o 
  -1  10   1       86.01       78.31      0.94 o 
   0  10   1      110.20      108.90      1.20 o 
   1  10   1      274.97      251.87      2.81 o 
   2  10   1      536.35      539.84      4.52 o 
   3  10   1       72.35       62.02      1.86 o 
   4  10   1       46.24       45.23      2.74 o 
   5  10   1      393.04      370.22      5.42 o 
   6  10   1       50.35       51.43      2.13 o 
   7  10   1        3.14        4.47      1.36 o 
  -7  11   1       20.66       20.57      1.63 o 
  -6  11   1        3.55        4.98      1.09 o 
  -5  11   1       65.69       66.88      1.31 o 
  -4  11   1        0.32        1.37      0.32 o 
  -3  11   1       78.76       70.82      1.11 o 
  -2  11   1      136.09      136.18      1.81 o 
  -1  11   1      257.69      229.93      2.09 o 
   0  11   1      274.74      248.01      2.10 o 
   1  11   1      858.24      806.57      6.63 o 
   2  11   1       36.54       37.84      1.15 o 
   3  11   1      230.51      213.34      3.12 o 
   4  11   1        8.98       11.28      1.11 o 
   5  11   1        0.13        1.29      0.86 o 
   6  11   1        1.06        0.36      0.84 o 
   7  11   1      172.36      165.88      3.66 o 
  -7  12   1       24.45       26.42      2.04 o 
  -6  12   1        0.33       -0.37      0.84 o 
  -5  12   1      504.00      478.48      9.40 o 
  -4  12   1      479.35      481.12      5.41 o 
  -3  12   1      407.65      398.68      3.92 o 
  -2  12   1      196.74      191.81      2.23 o 
  -1  12   1       87.42       91.72      1.13 o 
   0  12   1      142.82      126.86      1.31 o 
   1  12   1        9.54        9.88      0.44 o 
   2  12   1      969.93      965.25      9.34 o 
   3  12   1        8.36       10.69      0.42 o 
   4  12   1      160.47      176.04      3.09 o 
   5  12   1      158.97      152.68      3.43 o 
   6  12   1      272.66      248.61      4.43 o 
  -6  13   1        9.92       13.38      1.63 o 
  -5  13   1       10.74       13.22      1.70 o 
  -4  13   1      113.72      109.71      4.46 o 
  -3  13   1      114.09      108.61      1.63 o 
  -2  13   1       92.13       89.45      2.00 o 
  -1  13   1      874.01      830.14      7.09 o 
   0  13   1        9.12       12.55      0.54 o 
   1  13   1     1095.77     1058.32      9.43 o 
   2  13   1       35.18       32.51      0.93 o 
   3  13   1       67.51       63.90      1.91 o 
   4  13   1       52.02       52.43      2.87 o 
   5  13   1       13.30       18.21      2.00 o 
   6  13   1       34.86       43.53      3.31 o 
  -6  14   1       51.51       47.41      2.12 o 
  -5  14   1      236.87      240.92      4.43 o 
  -4  14   1        0.11        0.88      0.78 o 
  -3  14   1       32.72       33.26      2.28 o 
  -2  14   1      183.23      185.54      2.86 o 
  -1  14   1      377.31      384.30      3.75 o 
   0  14   1      290.03      277.63      2.57 o 
   1  14   1       13.79       12.62      0.51 o 
   2  14   1       35.79       37.63      0.88 o 
   3  14   1      217.95      211.53      5.65 o 
   4  14   1       12.51       15.44      1.38 o 
   5  14   1       11.05       14.32      1.53 o 
  -5  15   1        0.19        0.72      1.03 o 
  -4  15   1        0.78        0.56      0.78 o 
  -3  15   1       24.90       22.78      0.84 o 
  -2  15   1        2.18        3.76      0.61 o 
  -1  15   1       16.57       18.26      0.83 o 
   0  15   1      107.78      103.86      1.35 o 
   1  15   1       92.18       85.03      1.29 o 
   2  15   1        2.38        1.99      0.51 o 
   3  15   1       37.15       42.77      1.74 o 
   4  15   1       13.12       13.58      1.85 o 
  -4  16   1      100.12      107.30      2.82 o 
  -3  16   1       18.64       25.00      2.63 o 
  -2  16   1        2.72        2.59      0.56 o 
  -1  16   1       58.11       65.04      1.16 o 
   0  16   1       23.38       24.55      0.74 o 
   1  16   1       16.92       17.80      0.95 o 
   2  16   1      265.54      270.51      4.06 o 
   3  16   1       44.36       42.20      2.02 o 
  -2  17   1        0.51        0.39      0.48 o 
  -1  17   1        5.99        4.64      0.59 o 
   0  17   1        6.35        6.21      1.28 o 
   1  17   1       15.69       19.48      1.20 o 
 -10   0   2      145.21      141.23      5.98 o 
  -9   0   2      152.22      155.70      4.28 o 
  -8   0   2      825.43      822.12     17.84 o 
  -7   0   2      741.90      726.71      9.60 o 
  -6   0   2       41.66       50.21      1.54 o 
  -5   0   2      737.83      722.71      8.71 o 
  -4   0   2        0.72        0.97      0.95 o 
  -3   0   2      295.03      328.76      3.72 o 
  -2   0   2     7306.75     6941.64    111.51 o 
  -1   0   2      188.96      190.23      2.13 o 
   0   0   2    14932.94    14799.68    220.37 o 
   1   0   2    22179.62    21518.80    582.16 o 
   2   0   2      291.73      339.24      3.10 o 
   3   0   2      168.31      181.90      2.08 o 
   4   0   2      565.04      575.07      5.44 o 
   5   0   2     1432.39     1484.99     15.61 o 
   6   0   2     2682.67     2783.85     33.57 o 
   7   0   2       12.15       14.01      1.19 o 
   8   0   2       24.57       30.19      0.96 o 
   9   0   2       74.99       72.12      1.83 o 
 -10   1   2        2.32        1.66      1.44 o 
  -9   1   2        5.42        5.46      0.98 o 
  -8   1   2      472.11      457.37      7.06 o 
  -7   1   2      318.66      311.36      4.47 o 
  -6   1   2      126.96      114.33      1.72 o 
  -5   1   2      124.63      124.11      1.84 o 
  -4   1   2      532.08      607.44      5.17 o 
  -3   1   2      793.22      875.88      7.05 o 
  -2   1   2     1730.75     1677.21     14.31 o 
  -1   1   2    10345.55     9965.91    161.92 o 
   0   1   2      127.00      147.53      0.94 o 
   1   1   2     6633.75     6549.42     51.00 o 
   2   1   2      269.16      283.15      2.22 o 
   3   1   2      650.12      742.46      6.05 o 
   4   1   2      401.81      460.21      3.10 o 
   5   1   2      586.51      584.42      4.20 o 
   6   1   2       30.11       34.78      0.73 o 
   7   1   2       24.28       28.29      0.63 o 
   8   1   2      108.54      110.16      1.22 o 
   9   1   2       59.13       69.93      1.91 o 
 -10   2   2        3.38        4.27      1.04 o 
  -9   2   2       23.94       26.28      5.17 o 
  -8   2   2      183.89      169.53      2.77 o 
  -7   2   2      238.07      232.23      3.25 o 
  -6   2   2      689.90      677.73      6.18 o 
  -5   2   2        0.06        1.25      0.44 o 
  -4   2   2        0.37        0.80      0.29 o 
  -3   2   2       65.20       69.57      1.00 o 
  -2   2   2     1560.50     1616.46     14.08 o 
  -1   2   2     2044.80     1904.41     17.29 o 
   0   2   2     5753.95     5470.57     67.62 o 
   1   2   2      878.17      743.72      4.76 o 
   2   2   2        7.31        3.36      0.24 o 
   3   2   2       54.79       71.49      1.06 o 
   4   2   2      199.72      256.49      1.84 o 
   5   2   2     1217.72     1262.95      9.27 o 
   6   2   2      194.62      181.49      1.47 o 
   7   2   2      968.33     1002.66      7.69 o 
   8   2   2      115.49      108.78      1.73 o 
   9   2   2      105.52      104.45      2.50 o 
 -10   3   2       50.00       46.81      3.93 o 
  -9   3   2        0.08        0.37      1.29 o 
  -8   3   2        7.87        7.53      1.14 o 
  -7   3   2      730.77      714.66     10.66 o 
  -6   3   2       38.87       37.46      0.86 o 
  -5   3   2     2353.32     2581.56     25.82 o 
  -4   3   2       93.30      113.47      1.17 o 
  -3   3   2     1220.96     1269.62     10.74 o 
  -2   3   2      104.10      103.95      1.03 o 
  -1   3   2     2258.86     2270.72     18.23 o 
   0   3   2     1644.51     1762.77     16.87 o 
   1   3   2      443.20      488.87      2.60 o 
   2   3   2     3515.63     3599.69     66.50 o 
   3   3   2      497.57      548.34      3.63 o 
   4   3   2      566.76      579.89      4.10 o 
   5   3   2       23.25       18.78      0.54 o 
   6   3   2      974.60      992.77      7.32 o 
   7   3   2      205.07      191.39      1.70 o 
   8   3   2       35.23       37.27      0.91 o 
 -10   4   2       34.48       33.84      2.89 o 
  -9   4   2       51.73       50.60      2.34 o 
  -8   4   2      284.52      284.69      3.38 o 
  -7   4   2     1255.16     1246.79     13.88 o 
  -6   4   2      104.35      103.71      1.44 o 
  -5   4   2       12.95       21.11      0.59 o 
  -4   4   2      110.65      120.41      1.28 o 
  -3   4   2      760.85      722.65      5.91 o 
  -2   4   2     9104.27     9029.07     99.08 o 
  -1   4   2     4125.04     4082.14     33.92 o 
   0   4   2      728.98      676.45      4.66 o 
   1   4   2        9.80       28.92      0.31 o 
   2   4   2      272.65      302.14      4.30 o 
   3   4   2       50.50       38.17      1.07 o 
   4   4   2      994.68      951.13      7.74 o 
   5   4   2      447.04      458.33      3.11 o 
   6   4   2       31.78       29.94      0.63 o 
   7   4   2      484.68      482.80      3.61 o 
   8   4   2       11.65       15.09      2.39 o 
  -9   5   2        6.04        3.61      0.91 o 
  -8   5   2      254.67      236.91      3.03 o 
  -7   5   2        2.99        4.78      0.62 o 
  -6   5   2      490.64      484.34      5.29 o 
  -5   5   2        5.97        8.44      0.49 o 
  -4   5   2      528.76      589.47      4.96 o 
  -3   5   2       34.46       23.90      0.62 o 
  -2   5   2       27.19       38.17      0.63 o 
  -1   5   2      144.66      142.34      1.70 o 
   0   5   2     8180.11     8192.90     88.66 o 
   1   5   2      183.91      206.33      1.48 o 
   2   5   2      583.27      655.21      9.13 o 
   3   5   2       36.64       40.22      1.20 o 
   4   5   2      884.27      899.05     11.84 o 
   5   5   2        1.27        0.25      0.17 o 
   6   5   2      194.76      176.67      1.46 o 
   7   5   2       42.59       42.03      1.22 o 
   8   5   2       23.49       29.33      4.83 o 
  -9   6   2        8.55        9.44      0.84 o 
  -8   6   2       50.41       51.39      1.22 o 
  -7   6   2      105.87       95.55      2.45 o 
  -6   6   2      368.22      394.35      3.98 o 
  -5   6   2       33.06       32.05      0.72 o 
  -4   6   2      135.93      143.37      1.70 o 
  -3   6   2      186.14      185.50      2.26 o 
  -2   6   2        0.26        1.57      0.64 o 
  -1   6   2     2500.18     2561.17     21.74 o 
   0   6   2       91.41       76.82      1.71 o 
   1   6   2      139.28      110.23      1.05 o 
   2   6   2       78.64       88.35      2.89 o 
   3   6   2       11.11       13.24      1.00 o 
   4   6   2      413.69      362.75      5.64 o 
   5   6   2      601.12      638.22      7.68 o 
   6   6   2      103.96       95.88      2.24 o 
   7   6   2       27.57       33.27      1.65 o 
   8   6   2       60.49       61.36      2.83 o 
  -9   7   2       13.64       10.35      2.39 o 
  -8   7   2       12.97        7.68      0.70 o 
  -7   7   2      700.78      672.77      7.15 o 
  -6   7   2        0.64        1.18      0.47 o 
  -5   7   2       42.95       43.11      0.86 o 
  -4   7   2      232.27      256.56      2.18 o 
  -3   7   2      734.33      699.43      6.12 o 
  -2   7   2      412.35      401.29      3.18 o 
  -1   7   2      346.39      357.20      2.64 o 
   0   7   2     1902.34     1844.65     15.26 o 
   1   7   2      349.23      330.53      2.03 o 
   2   7   2      789.00      808.28     10.66 o 
   3   7   2       11.04       14.51      1.59 o 
   4   7   2       10.18       15.72      1.94 o 
   5   7   2      315.55      275.17      3.76 o 
   6   7   2      456.93      457.36      5.88 o 
   7   7   2       89.73       94.65      2.32 o 
   8   7   2        0.00       -0.35      0.98 o 
  -9   8   2       37.94       33.13     19.31 o 
  -8   8   2      108.93      109.30      3.51 o 
  -7   8   2       28.16       26.53      0.62 o 
  -6   8   2      124.44      118.21      1.41 o 
  -5   8   2      601.25      591.57      4.92 o 
  -4   8   2      594.48      570.78      5.19 o 
  -3   8   2      868.64      858.16      7.34 o 
  -2   8   2      166.93      183.16      1.79 o 
  -1   8   2      243.12      210.39      1.93 o 
   0   8   2      590.34      585.75      4.04 o 
   1   8   2      658.93      685.36      4.44 o 
   2   8   2      281.01      293.12      4.17 o 
   3   8   2      327.79      331.25      5.28 o 
   4   8   2       28.01       27.16      1.48 o 
   5   8   2        2.85        2.58      0.84 o 
   6   8   2      550.17      570.40      7.33 o 
   7   8   2       55.65       58.32      2.77 o 
   8   8   2      216.91      227.86      5.07 o 
  -8   9   2       20.30       21.19      2.00 o 
  -7   9   2       48.86       53.62      1.08 o 
  -6   9   2       18.53       19.58      0.48 o 
  -5   9   2       11.48       11.61      0.59 o 
  -4   9   2       80.87       82.59      0.99 o 
  -3   9   2     1009.32     1049.03      9.18 o 
  -2   9   2       72.56       79.15      1.74 o 
  -1   9   2      621.77      609.81      4.08 o 
   0   9   2       16.20       16.22      0.38 o 
   1   9   2      232.14      253.66      1.83 o 
   2   9   2        7.21        4.88      0.36 o 
   3   9   2        0.47        0.55      0.70 o 
   4   9   2      104.93      114.85      2.71 o 
   5   9   2       48.82       42.68      2.41 o 
   6   9   2       25.23       24.45      1.80 o 
   7   9   2      189.01      188.45      3.95 o 
  -8  10   2       18.32       23.69      1.74 o 
  -7  10   2       31.17       32.87      2.53 o 
  -6  10   2      171.76      181.02      2.39 o 
  -5  10   2        4.68        5.23      0.41 o 
  -4  10   2     1597.96     1577.12     13.27 o 
  -3  10   2      944.51      948.61      7.69 o 
  -2  10   2       85.56       85.52      1.03 o 
  -1  10   2       33.09       35.74      0.73 o 
   0  10   2        3.92        2.35      0.27 o 
   1  10   2       23.88       25.18      0.42 o 
   2  10   2      874.44      882.32      7.34 o 
   3  10   2       44.86       39.07      1.69 o 
   4  10   2      420.87      422.23      8.44 o 
   5  10   2       37.00       32.53      3.63 o 
   6  10   2      116.18      122.29      5.16 o 
   7  10   2        2.93        1.21      1.12 o 
  -8  11   2        2.31        1.56      1.15 o 
  -7  11   2       78.26       81.93      2.49 o 
  -6  11   2        6.91        9.58      0.59 o 
  -5  11   2        0.96        1.65      0.26 o 
  -4  11   2      245.75      251.76      1.96 o 
  -3  11   2      504.21      472.04      3.93 o 
  -2  11   2      229.46      220.08      1.94 o 
  -1  11   2      258.13      259.47      1.97 o 
   0  11   2      365.49      361.01      3.03 o 
   1  11   2       14.21       15.17      0.64 o 
   2  11   2       79.67       70.08      0.78 o 
   3  11   2       46.95       54.15      1.97 o 
   4  11   2      172.69      156.58      2.92 o 
   5  11   2      645.22      668.90      8.76 o 
   6  11   2       40.32       40.42      2.20 o 
  -7  12   2       83.83       90.00      3.33 o 
  -6  12   2      241.48      232.48      5.46 o 
  -5  12   2        5.69        6.34      0.67 o 
  -4  12   2      191.90      182.58      2.08 o 
  -3  12   2      211.95      206.69      2.17 o 
  -2  12   2      292.81      291.65      3.60 o 
  -1  12   2        0.86        1.18      0.35 o 
   0  12   2      130.29      129.72      1.30 o 
   1  12   2       81.55       82.86      0.98 o 
   2  12   2      140.85      138.33      2.10 o 
   3  12   2       69.57       72.18      2.78 o 
   4  12   2       13.78       14.04      1.26 o 
   5  12   2      250.99      262.06      4.45 o 
   6  12   2       64.14       73.82      2.55 o 
  -6  13   2       17.95       24.39      1.63 o 
  -5  13   2        7.41        9.29      0.68 o 
  -4  13   2        0.12        0.29      0.37 o 
  -3  13   2       94.88      101.69      1.83 o 
  -2  13   2        0.16        1.38      0.47 o 
  -1  13   2       69.16       64.78      0.98 o 
   0  13   2      716.22      709.98      6.20 o 
   1  13   2       10.64       12.21      0.60 o 
   2  13   2      420.74      404.75      3.61 o 
   3  13   2        9.15        9.72      1.37 o 
   4  13   2       55.71       62.31      2.62 o 
   5  13   2        0.22        0.78      1.28 o 
  -6  14   2        3.27        2.79      1.15 o 
  -5  14   2       15.65       10.41      1.41 o 
  -4  14   2       35.60       40.82      1.37 o 
  -3  14   2        7.04        5.90      0.83 o 
  -2  14   2       85.04       85.11      1.51 o 
  -1  14   2       90.89       85.85      1.22 o 
   0  14   2       10.15       10.33      0.60 o 
   1  14   2        2.53        2.01      0.42 o 
   2  14   2       40.80       36.89      1.86 o 
   3  14   2      149.57      153.14      3.05 o 
   4  14   2       88.51       97.70      2.78 o 
   5  14   2      190.55      181.81      3.85 o 
  -5  15   2        2.15        2.76      1.05 o 
  -4  15   2       38.44       39.79      2.28 o 
  -3  15   2        2.93        2.96      0.63 o 
  -2  15   2       24.79       24.96      1.65 o 
  -1  15   2      279.74      284.50      4.13 o 
   0  15   2        7.25        5.63      0.47 o 
   1  15   2       17.46       18.74      0.74 o 
   2  15   2       79.16       78.72      3.03 o 
   3  15   2      130.07      129.05      3.17 o 
   4  15   2       69.21       75.75      2.47 o 
  -4  16   2       78.91       78.94      4.13 o 
  -3  16   2        6.81        7.58      0.81 o 
  -2  16   2      112.44      125.56      2.14 o 
  -1  16   2       76.08       62.28      1.16 o 
   0  16   2        5.19        5.03      0.70 o 
   1  16   2      213.34      208.19      3.61 o 
   2  16   2       18.42       18.44      1.58 o 
  -1  17   2      298.57      305.74      3.97 o 
   0  17   2        9.62        7.00      0.67 o 
 -10   1   3        0.12        0.16      0.95 o 
  -9   1   3        3.70        4.77      0.80 o 
  -8   1   3        0.20        0.74      0.62 o 
  -7   1   3      116.62      122.03      1.77 o 
  -6   1   3      133.39      156.44      1.88 o 
  -5   1   3      751.43      775.99      7.09 o 
  -4   1   3     1771.88     1714.98     15.85 o 
  -3   1   3     4872.03     4835.36     52.79 o 
  -2   1   3       26.72       50.83      0.80 o 
  -1   1   3      795.64      805.35      6.37 o 
   0   1   3     1078.32     1128.43      8.23 o 
   1   1   3      118.88      136.22      1.24 o 
   2   1   3     7305.38     7501.55     63.27 o 
   3   1   3       86.28       86.36      1.53 o 
   4   1   3      111.04      118.90      1.27 o 
   5   1   3       99.75      104.76      1.05 o 
   6   1   3        1.26        1.70      0.37 o 
   7   1   3        1.12        1.09      0.36 o 
   8   1   3        2.36        1.81      0.43 o 
 -10   2   3        3.14        1.71      0.93 o 
  -9   2   3       84.90       75.03      2.05 o 
  -8   2   3     1381.40     1324.65     13.56 o 
  -7   2   3      131.88      108.51      1.88 o 
  -6   2   3      455.93      417.82      4.36 o 
  -5   2   3      111.12      108.59      1.51 o 
  -4   2   3     1040.15     1174.84     10.27 o 
  -3   2   3     2135.99     2265.59     21.30 o 
  -2   2   3     1410.93     1423.33     12.56 o 
  -1   2   3     1952.50     1972.33     15.68 o 
   0   2   3     3955.67     3899.49     32.21 o 
   1   2   3     9398.55     9581.92     90.27 o 
   2   2   3       56.03       48.76      0.51 o 
   3   2   3       76.76       85.20      1.30 o 
   4   2   3      655.45      692.83      5.45 o 
   5   2   3      185.75      200.23      1.66 o 
   6   2   3      311.94      310.27      2.59 o 
   7   2   3       39.05       44.96      0.83 o 
   8   2   3        2.55        1.85      0.50 o 
 -10   3   3       77.61       86.21      4.38 o 
  -9   3   3        1.35        1.39      0.72 o 
  -8   3   3        0.02        0.03      0.57 o 
  -7   3   3       36.05       41.78      1.09 o 
  -6   3   3      516.15      526.42      4.83 o 
  -5   3   3      279.63      308.67      2.82 o 
  -4   3   3      854.04      806.79      6.99 o 
  -3   3   3      232.83      306.48      2.61 o 
  -2   3   3     5787.37     5815.87     65.56 o 
  -1   3   3     5801.60     5916.31     59.07 o 
   0   3   3      836.72      827.87      5.40 o 
   1   3   3        1.00        1.12      0.15 o 
   2   3   3     1772.66     1760.22     11.69 o 
   3   3   3        3.29        3.06      0.22 o 
   4   3   3       87.84       86.56      0.77 o 
   5   3   3      227.32      221.00      1.69 o 
   6   3   3       39.18       36.75      0.60 o 
   7   3   3      211.85      208.34      1.95 o 
   8   3   3       73.23       76.72      2.18 o 
 -10   4   3       75.06       78.49      2.28 o 
  -9   4   3       15.63       12.86      2.00 o 
  -8   4   3      100.72       90.97      1.82 o 
  -7   4   3       10.31        7.77      0.67 o 
  -6   4   3        2.22        2.53      0.49 o 
  -5   4   3       61.65       66.88      1.32 o 
  -4   4   3      502.24      526.57      4.47 o 
  -3   4   3      419.93      458.54      3.79 o 
  -2   4   3     3323.25     3571.84     32.59 o 
  -1   4   3      402.52      411.13      2.89 o 
   0   4   3     4753.88     4866.26     43.04 o 
   1   4   3      367.18      365.74      2.34 o 
   2   4   3       64.31       60.36      0.54 o 
   3   4   3       93.78       88.74      0.87 o 
   4   4   3      249.27      210.68      1.60 o 
   5   4   3      300.81      321.74      2.25 o 
   6   4   3        4.55        4.80      0.29 o 
   7   4   3       26.07       27.00      1.26 o 
   8   4   3       27.36       30.69      2.00 o 
  -9   5   3       19.48       19.67      2.07 o 
  -8   5   3        2.57        3.65      0.74 o 
  -7   5   3      323.00      330.16      4.70 o 
  -6   5   3       51.17       43.28      1.03 o 
  -5   5   3      109.25      126.47      1.76 o 
  -4   5   3     1454.45     1413.52     13.00 o 
  -3   5   3     1142.80     1199.07     10.57 o 
  -2   5   3      103.87       79.55      0.89 o 
  -1   5   3     1441.99     1609.34     11.65 o 
   0   5   3      199.95      186.00      1.74 o 
   1   5   3     2186.99     2187.04     25.77 o 
   2   5   3      510.19      501.01      3.65 o 
   3   5   3      342.62      309.89      4.20 o 
   4   5   3      889.40      983.50     13.32 o 
   5   5   3      334.07      331.45      5.08 o 
   6   5   3       29.60       28.31      1.02 o 
   7   5   3       50.01       57.80      2.57 o 
   8   5   3       45.69       53.55      2.74 o 
  -9   6   3       94.93       96.15      1.74 o 
  -8   6   3      159.93      166.08      3.97 o 
  -7   6   3      349.91      328.77      3.72 o 
  -6   6   3      778.32      804.98      8.72 o 
  -5   6   3        2.55        4.19      1.47 o 
  -4   6   3      539.13      541.65      4.97 o 
  -3   6   3        1.42        1.19      0.29 o 
  -2   6   3      124.67      124.59      1.49 o 
  -1   6   3        6.45       13.99      0.42 o 
   0   6   3      637.18      659.20      4.33 o 
   1   6   3       60.67       67.66      1.51 o 
   2   6   3        2.69        5.39      0.55 o 
   3   6   3      623.90      635.07      9.03 o 
   4   6   3       75.02       56.36      1.79 o 
   5   6   3      116.32      104.68      2.57 o 
   6   6   3        0.41        0.27      0.63 o 
   7   6   3        8.06        6.45      2.23 o 
   8   6   3      165.85      182.59      4.15 o 
  -9   7   3       13.84       13.63      0.83 o 
  -8   7   3      506.05      515.83      6.69 o 
  -7   7   3      140.82      132.01      2.04 o 
  -6   7   3      999.56      991.90     10.72 o 
  -5   7   3     1936.81     1945.85     18.68 o 
  -4   7   3      366.15      376.09      3.23 o 
  -3   7   3     1440.02     1513.24     13.14 o 
  -2   7   3      657.94      695.38      5.29 o 
  -1   7   3     3055.16     3262.47     30.08 o 
   0   7   3       34.22       35.38      0.62 o 
   1   7   3      188.81      167.84      2.01 o 
   2   7   3       90.23       87.08      1.55 o 
   3   7   3     1095.28     1106.47     15.84 o 
   4   7   3        1.59        0.70      0.77 o 
   5   7   3       41.23       40.09      1.83 o 
   6   7   3       56.57       66.08      1.91 o 
   7   7   3      135.14      151.36      3.41 o 
  -9   8   3       72.66       78.42      6.42 o 
  -8   8   3       13.57       10.94      0.79 o 
  -7   8   3      294.88      275.07      3.18 o 
  -6   8   3       46.64       44.18      3.13 o 
  -5   8   3     1212.42     1182.27     10.84 o 
  -4   8   3        9.63        6.17      0.47 o 
  -3   8   3      100.87       97.79      1.30 o 
  -2   8   3       75.24       65.19      1.29 o 
  -1   8   3       70.58       70.91      0.99 o 
   0   8   3      235.03      241.20      2.11 o 
   1   8   3      570.91      517.62      3.48 o 
   2   8   3        3.51        1.84      0.59 o 
   3   8   3      335.41      364.48      6.59 o 
   4   8   3      156.81      161.99      3.81 o 
   5   8   3      190.10      174.13      2.97 o 
   6   8   3      254.22      255.43      4.07 o 
   7   8   3       12.77       14.96      1.64 o 
  -8   9   3       14.99       15.85      0.93 o 
  -7   9   3        0.39        0.87      0.33 o 
  -6   9   3       64.30       54.66      1.01 o 
  -5   9   3      875.82      883.43      8.75 o 
  -4   9   3      315.19      310.57      5.14 o 
  -3   9   3      190.20      186.62      1.87 o 
  -2   9   3      738.09      760.97      6.94 o 
  -1   9   3     1087.63     1043.04      8.37 o 
   0   9   3      799.86      771.07      6.28 o 
   1   9   3      961.15      945.80      6.14 o 
   2   9   3      187.40      187.39      4.48 o 
   3   9   3      347.81      327.61      5.19 o 
   4   9   3      462.45      430.46      7.51 o 
   5   9   3      200.74      219.40      3.91 o 
   6   9   3        0.00        0.13      0.84 o 
   7   9   3        1.70        2.48      1.61 o 
  -8  10   3        4.24        3.96      1.78 o 
  -7  10   3      172.48      199.93      2.57 o 
  -6  10   3        6.07        6.56      0.53 o 
  -5  10   3      444.89      415.88      4.03 o 
  -4  10   3      235.68      218.84      2.86 o 
  -3  10   3       56.90       60.25      1.12 o 
  -2  10   3      189.12      188.55      2.02 o 
  -1  10   3       75.57       74.62      1.02 o 
   0  10   3       57.55       61.51      0.70 o 
   1  10   3       90.89       96.24      1.64 o 
   2  10   3        1.28        2.08      0.88 o 
   3  10   3      397.19      355.36      5.75 o 
   4  10   3      100.46      115.43      3.24 o 
   5  10   3       44.75       42.98      2.02 o 
   6  10   3        0.76        1.08      1.06 o 
  -8  11   3       26.07       15.10      7.59 o 
  -7  11   3      139.81      139.37      6.42 o 
  -6  11   3      183.52      170.10      1.69 o 
  -5  11   3       65.29       58.83      0.88 o 
  -4  11   3      207.29      196.23      1.99 o 
  -3  11   3        1.72        4.26      0.65 o 
  -2  11   3      182.27      179.50      2.05 o 
  -1  11   3       54.78       46.99      0.65 o 
   0  11   3      164.38      175.15      1.75 o 
   1  11   3      857.77      812.46      6.44 o 
   2  11   3       60.87       59.04      2.04 o 
   3  11   3       10.59       16.14      1.47 o 
   4  11   3        0.44        2.79      1.20 o 
   5  11   3       26.80       25.25      1.67 o 
   6  11   3       58.39       59.21      2.55 o 
  -7  12   3      129.28      135.58      3.51 o 
  -6  12   3        0.12        0.18      0.32 o 
  -5  12   3       78.54       71.75      1.04 o 
  -4  12   3      368.98      358.10      3.07 o 
  -3  12   3       47.96       51.78      0.94 o 
  -2  12   3        0.19        0.51      0.32 o 
  -1  12   3       97.20       97.11      1.06 o 
   0  12   3     2264.96     2226.54     32.32 o 
   1  12   3       10.92        7.63      0.30 o 
   2  12   3        5.52        5.12      1.16 o 
   3  12   3       16.23       24.64      2.81 o 
   4  12   3       78.72       67.17      4.78 o 
   5  12   3       96.53       98.45      2.76 o 
  -6  13   3       15.70       17.63      1.90 o 
  -5  13   3        2.58        4.56      0.72 o 
  -4  13   3        1.19        1.28      0.39 o 
  -3  13   3       40.89       32.05      1.02 o 
  -2  13   3      221.15      207.77      1.92 o 
  -1  13   3        6.48        7.99      0.58 o 
   0  13   3      366.89      359.68      3.38 o 
   1  13   3      122.81      105.25      1.27 o 
   2  13   3       11.70       13.64      1.72 o 
   3  13   3        8.86        5.02      1.30 o 
   4  13   3       14.56       10.94      3.13 o 
   5  13   3       23.52       23.93      2.03 o 
  -6  14   3      628.99      662.38     11.95 o 
  -5  14   3      136.24      137.39      1.98 o 
  -4  14   3       24.43       26.19      0.86 o 
  -3  14   3       16.29       15.93      0.88 o 
  -2  14   3        6.58       10.14      0.79 o 
  -1  14   3       22.74       24.58      0.71 o 
   0  14   3       44.14       50.99      1.48 o 
   1  14   3       76.82       76.72      2.28 o 
   2  14   3        4.82        4.98      1.64 o 
   3  14   3      229.55      235.35      6.53 o 
   4  14   3      317.13      318.95      8.08 o 
  -5  15   3        6.70        9.89      1.28 o 
  -4  15   3       81.70       77.44      1.78 o 
  -3  15   3       11.54        9.32      0.93 o 
  -2  15   3        0.01       -0.33      0.54 o 
  -1  15   3      164.29      157.60      1.82 o 
   0  15   3        0.01        0.41      0.38 o 
   1  15   3       10.88       13.16      1.43 o 
   2  15   3        6.05        4.90      1.33 o 
   3  15   3      157.28      172.94      4.32 o 
  -3  16   3       51.60       55.84      1.43 o 
  -2  16   3       77.00       79.96      1.59 o 
  -1  16   3       16.44       17.61      1.68 o 
   0  16   3       63.90       62.28      1.30 o 
   1  16   3      587.68      590.30      9.67 o 
   2  16   3      111.41      122.64      4.03 o 
 -10   0   4       14.24       13.33      2.09 o 
  -9   0   4        9.49        7.98      1.16 o 
  -8   0   4      277.50      260.66      4.88 o 
  -7   0   4      151.71      138.03      2.64 o 
  -6   0   4        2.94        1.36      0.78 o 
  -5   0   4      848.99      877.50     11.17 o 
  -4   0   4      242.26      226.45      3.11 o 
  -3   0   4     1460.69     1428.70     18.08 o 
  -2   0   4      211.22      185.41      2.51 o 
  -1   0   4      346.33      276.36      5.41 o 
   0   0   4      715.41      641.06      6.28 o 
   1   0   4      885.88      935.82      8.82 o 
   2   0   4     1818.22     1920.32     17.74 o 
   3   0   4      143.92      124.35      1.30 o 
   4   0   4       97.16      104.83      1.69 o 
   5   0   4      462.97      485.03      5.67 o 
   6   0   4      537.15      561.43      5.96 o 
   7   0   4      126.14      130.16      2.89 o 
   8   0   4       16.69       16.64      0.95 o 
 -10   1   4        7.48        7.81      1.03 o 
  -9   1   4       89.80       87.44      1.84 o 
  -8   1   4      326.37      310.26      5.13 o 
  -7   1   4     1148.67     1094.41     10.94 o 
  -6   1   4      672.67      634.50      6.35 o 
  -5   1   4      116.55      108.76      1.42 o 
  -4   1   4        0.01        0.31      0.36 o 
  -3   1   4        3.63        1.95      0.43 o 
  -2   1   4     1791.99     1759.07     15.93 o 
  -1   1   4      305.32      266.00      2.25 o 
   0   1   4      589.56      615.63      4.64 o 
   1   1   4     2014.88     2138.48     15.07 o 
   2   1   4     1305.42     1373.81      8.58 o 
   3   1   4      142.72      152.26      1.35 o 
   4   1   4        0.28        0.38      0.28 o 
   5   1   4      471.62      461.66      3.80 o 
   6   1   4        0.49        0.61      0.31 o 
   7   1   4      248.53      247.92      3.49 o 
   8   1   4       43.81       41.85      0.82 o 
 -10   2   4      136.38      130.40      4.87 o 
  -9   2   4      372.71      361.67      4.35 o 
  -8   2   4       27.92       25.43      1.00 o 
  -7   2   4      552.18      532.82      6.73 o 
  -6   2   4       19.12       21.58      1.34 o 
  -5   2   4      189.20      195.46      2.07 o 
  -4   2   4      899.71      967.41      8.73 o 
  -3   2   4     1917.47     2084.37     19.91 o 
  -2   2   4       10.31       11.04      0.55 o 
  -1   2   4     1698.50     1732.86     14.13 o 
   0   2   4     1521.34     1431.02     14.19 o 
   1   2   4        1.93        1.06      0.22 o 
   2   2   4      171.52      125.97      1.54 o 
   3   2   4       47.02       45.41      0.60 o 
   4   2   4      167.35      158.03      1.74 o 
   5   2   4      677.82      692.68      5.67 o 
   6   2   4      825.31      825.18      6.33 o 
   7   2   4        0.15        0.77      0.30 o 
   8   2   4       33.29       37.65      1.18 o 
 -10   3   4        2.63        3.58      0.96 o 
  -9   3   4       95.82       93.42      1.96 o 
  -8   3   4       45.41       46.73      1.37 o 
  -7   3   4      451.16      439.87      5.32 o 
  -6   3   4      129.36      133.86      1.83 o 
  -5   3   4       54.50       57.26      1.22 o 
  -4   3   4      424.08      468.09      4.28 o 
  -3   3   4      417.80      432.56      3.84 o 
  -2   3   4        1.60        3.17      0.42 o 
  -1   3   4       50.13       33.74      0.95 o 
   0   3   4       22.96       24.89      0.48 o 
   1   3   4      419.75      473.68      3.01 o 
   2   3   4      658.16      703.90      4.37 o 
   3   3   4        3.00        1.99      0.33 o 
   4   3   4        1.95        2.10      0.56 o 
   5   3   4       96.45       88.92      1.53 o 
   6   3   4       37.87       39.88      0.70 o 
   7   3   4       42.28       34.76      1.42 o 
   8   3   4        2.63        1.26      0.72 o 
 -10   4   4      101.34      118.47      2.93 o 
  -9   4   4       57.28       56.81      1.54 o 
  -8   4   4        4.08        6.93      0.71 o 
  -7   4   4      224.48      210.96      2.82 o 
  -6   4   4       50.98       47.98      2.03 o 
  -5   4   4      143.81      122.08      1.65 o 
  -4   4   4      108.71      116.55      1.41 o 
  -3   4   4       10.93       13.35      1.01 o 
  -2   4   4      274.59      280.55      2.19 o 
  -1   4   4     6303.40     6298.09     65.91 o 
   0   4   4      449.26      436.11      3.51 o 
   1   4   4      554.71      588.58      3.63 o 
   2   4   4       11.21       13.37      0.37 o 
   3   4   4      274.64      276.30      3.86 o 
   4   4   4      234.45      226.29      2.07 o 
   5   4   4       24.14       18.24      0.37 o 
   6   4   4       27.42       31.87      0.87 o 
   7   4   4      113.41      119.35      2.32 o 
 -10   5   4       15.69       15.89      1.71 o 
  -9   5   4       11.92       10.18      1.40 o 
  -8   5   4      283.63      254.87      3.85 o 
  -7   5   4      415.17      382.99      3.98 o 
  -6   5   4      438.03      471.03      4.59 o 
  -5   5   4        5.80        7.71      0.58 o 
  -4   5   4       63.54       85.33      1.20 o 
  -3   5   4       85.60       76.96      0.99 o 
  -2   5   4     3226.42     3349.44     30.90 o 
  -1   5   4      891.79      922.63      7.28 o 
   0   5   4      280.68      312.04      2.25 o 
   1   5   4     1258.31     1247.51     11.37 o 
   2   5   4      168.82      188.80      1.17 o 
   3   5   4       52.25       56.39      0.83 o 
   4   5   4      100.35       95.74      2.62 o 
   5   5   4      695.33      679.08     10.55 o 
   6   5   4      104.32      106.35      2.39 o 
   7   5   4       19.70       21.18      1.71 o 
  -9   6   4       61.71       59.81      2.09 o 
  -8   6   4       13.26       17.19      0.91 o 
  -7   6   4       65.74       72.52      1.34 o 
  -6   6   4      539.84      539.97      8.45 o 
  -5   6   4       17.02       14.98      0.88 o 
  -4   6   4      244.46      263.10      2.90 o 
  -3   6   4      239.84      228.84      1.96 o 
  -2   6   4      326.34      321.46      3.26 o 
  -1   6   4      215.08      188.38      1.78 o 
   0   6   4     1058.75     1048.88      9.12 o 
   1   6   4       16.70       18.29      0.66 o 
   2   6   4        6.90        4.23      0.28 o 
   3   6   4        0.01       -0.57      0.57 o 
   4   6   4       83.91       69.97      2.43 o 
   5   6   4      599.72      628.48     10.09 o 
   6   6   4       98.81      110.46      2.61 o 
   7   6   4        6.94        5.41      1.41 o 
  -9   7   4        4.10        3.13      0.79 o 
  -8   7   4       38.80       39.52      1.35 o 
  -7   7   4        0.36       -0.35      0.53 o 
  -6   7   4      210.78      196.11      2.29 o 
  -5   7   4       28.91       25.93      0.83 o 
  -4   7   4       65.24       79.20      1.03 o 
  -3   7   4        1.15        2.05      0.48 o 
  -2   7   4      300.74      276.38      2.43 o 
  -1   7   4       32.85       37.84      0.69 o 
   0   7   4       68.50       74.62      0.93 o 
   1   7   4       53.92       46.15      1.11 o 
   2   7   4      671.19      658.01      5.37 o 
   3   7   4      256.45      249.52      6.34 o 
   4   7   4       57.09       63.25      3.17 o 
   5   7   4      187.26      199.97      4.61 o 
   6   7   4       17.37       21.96      2.69 o 
   7   7   4        8.00        6.01      1.33 o 
  -9   8   4       19.64       22.01      1.53 o 
  -8   8   4        0.67        1.10      0.61 o 
  -7   8   4       13.47       12.25      0.62 o 
  -6   8   4      181.00      176.39      2.35 o 
  -5   8   4        3.33        2.24      0.49 o 
  -4   8   4       47.89       33.66      1.23 o 
  -3   8   4       87.66       87.13      1.14 o 
  -2   8   4      167.87      177.48      1.64 o 
  -1   8   4       63.37       55.21      0.76 o 
   0   8   4      113.67      106.51      1.33 o 
   1   8   4       12.51       13.54      0.71 o 
   2   8   4      379.66      390.25      4.45 o 
   3   8   4       44.67       46.71      2.39 o 
   4   8   4       18.07       18.32      2.64 o 
   5   8   4       10.93       18.31      2.29 o 
   6   8   4       66.90       66.21      2.60 o 
   7   8   4       13.13       15.42      1.68 o 
  -8   9   4      170.08      156.10      4.63 o 
  -7   9   4        0.11        0.09      0.41 o 
  -6   9   4       20.51       21.00      0.75 o 
  -5   9   4       67.64       62.30      1.12 o 
  -4   9   4       11.87       12.14      0.98 o 
  -3   9   4       99.13       86.53      1.24 o 
  -2   9   4     1219.09     1162.51     10.82 o 
  -1   9   4        5.64       11.96      0.56 o 
   0   9   4       37.68       40.90      0.85 o 
   1   9   4      705.12      692.24      5.05 o 
   2   9   4       51.45       51.33      1.67 o 
   3   9   4        0.00        0.20      0.77 o 
   4   9   4      295.79      288.23      5.25 o 
   5   9   4       42.64       48.03      4.33 o 
   6   9   4       88.96       89.75      2.81 o 
  -8  10   4        9.70        9.73      1.32 o 
  -7  10   4       14.90       13.53      1.45 o 
  -6  10   4      111.80      105.11      1.49 o 
  -5  10   4      187.22      178.30      2.23 o 
  -4  10   4     1523.53     1504.05     19.12 o 
  -3  10   4      967.80      969.38      9.09 o 
  -2  10   4      447.94      412.17      5.01 o 
  -1  10   4       28.23       27.49      0.80 o 
   0  10   4      417.41      382.17      3.48 o 
   1  10   4        0.01        0.52      0.19 o 
   2  10   4      544.00      554.34      6.73 o 
   3  10   4      195.08      189.10      3.98 o 
   4  10   4       78.90       82.37      2.78 o 
   5  10   4      146.22      153.56      4.61 o 
   6  10   4      173.19      195.09      4.77 o 
  -8  11   4       12.90       13.93      1.97 o 
  -7  11   4       97.69      108.26      3.23 o 
  -6  11   4       90.66       86.72      1.45 o 
  -5  11   4       18.01       16.15      0.65 o 
  -4  11   4       91.57       94.03      1.43 o 
  -3  11   4      150.90      162.44      2.34 o 
  -2  11   4       50.08       46.52      1.12 o 
  -1  11   4      873.78      828.80     10.20 o 
   0  11   4      180.07      197.06      1.75 o 
   1  11   4        4.40        6.26      0.24 o 
   2  11   4       49.17       48.84      2.04 o 
   3  11   4        5.55       10.06      2.54 o 
   4  11   4       14.65       12.40      1.94 o 
   5  11   4        2.63        2.05      1.07 o 
  -7  12   4        1.93        2.25      0.68 o 
  -6  12   4       33.94       32.10      0.92 o 
  -5  12   4        4.48        4.31      0.50 o 
  -4  12   4       35.11       29.09      0.91 o 
  -3  12   4      137.51      135.44      2.76 o 
  -2  12   4      536.67      535.54      5.55 o 
  -1  12   4       36.38       34.24      0.74 o 
   0  12   4        5.67        5.97      0.35 o 
   1  12   4       24.03       25.50      0.93 o 
   2  12   4       49.49       54.50      2.25 o 
   3  12   4        1.64        0.60      1.69 o 
   4  12   4       26.32       33.67      2.89 o 
   5  12   4        0.84        1.49      1.09 o 
  -6  13   4        8.49        9.83      0.81 o 
  -5  13   4        4.13        3.14      0.58 o 
  -4  13   4       12.41        9.30      0.61 o 
  -3  13   4       74.62       81.12      1.49 o 
  -2  13   4      105.81       93.23      2.14 o 
  -1  13   4       89.08       90.21      1.06 o 
   0  13   4       10.05       10.59      0.46 o 
   1  13   4        5.44        4.70      0.37 o 
   2  13   4        5.34        9.05      1.44 o 
   3  13   4       88.42       86.01      2.99 o 
   4  13   4       25.16       33.16      4.03 o 
  -6  14   4      172.53      166.33      6.07 o 
  -5  14   4       34.02       42.84      1.25 o 
  -4  14   4       23.69       24.21      0.80 o 
  -3  14   4       34.59       42.74      1.13 o 
  -2  14   4       48.30       43.21      1.13 o 
  -1  14   4        0.43        0.03      0.29 o 
   0  14   4      269.03      258.37      2.44 o 
   1  14   4        1.14        1.18      1.02 o 
   2  14   4      137.47      134.96      5.21 o 
   3  14   4       14.36       16.77      1.90 o 
  -5  15   4        0.47        0.70      0.90 o 
  -4  15   4       13.54       14.15      1.17 o 
  -3  15   4        4.24        5.03      0.71 o 
  -2  15   4       14.90       13.71      0.86 o 
  -1  15   4       41.83       39.83      0.97 o 
   0  15   4      158.53      148.38      4.66 o 
   1  15   4        2.79        3.77      2.03 o 
   2  15   4      222.46      221.87      4.93 o 
  -3  16   4        1.15        1.70      0.61 o 
  -2  16   4       50.43       54.80      1.52 o 
  -1  16   4        9.72       11.55      0.88 o 
   0  16   4       22.23       21.66      1.67 o 
   1  16   4        8.48       10.56      1.61 o 
 -10   1   5        2.18        2.05      0.86 o 
  -9   1   5       85.51       91.13      1.96 o 
  -8   1   5      479.67      466.46      5.51 o 
  -7   1   5      297.44      277.71      3.20 o 
  -6   1   5      677.04      646.50      7.18 o 
  -5   1   5      823.21      848.96      8.09 o 
  -4   1   5     1019.79     1012.61      9.19 o 
  -3   1   5       64.42       59.06      1.22 o 
  -2   1   5      251.63      245.96      2.43 o 
  -1   1   5      187.43      215.71      2.24 o 
   0   1   5     2063.04     2243.71     17.58 o 
   1   1   5      164.16      162.58      1.41 o 
   2   1   5      145.22      158.10      1.17 o 
   3   1   5      947.98      902.83     11.42 o 
   4   1   5      168.27      153.94      2.53 o 
   5   1   5      333.94      323.15      2.80 o 
   6   1   5       45.35       44.49      0.80 o 
   7   1   5      115.45      120.28      1.97 o 
 -10   2   5        3.74        2.46      0.84 o 
  -9   2   5      137.11      133.06      2.40 o 
  -8   2   5       19.91       19.18      1.16 o 
  -7   2   5      193.32      189.81      3.12 o 
  -6   2   5       43.49       44.53      1.22 o 
  -5   2   5      459.44      458.86      4.75 o 
  -4   2   5      148.27      177.69      1.97 o 
  -3   2   5       73.19       79.15      1.14 o 
  -2   2   5     1100.63     1214.30     11.00 o 
  -1   2   5      648.60      684.46      5.29 o 
   0   2   5       20.01       25.38      0.56 o 
   1   2   5      255.31      266.61      1.80 o 
   2   2   5     1173.26     1146.82      7.75 o 
   3   2   5      212.55      229.96      2.29 o 
   4   2   5      209.26      182.82      3.62 o 
   5   2   5      454.12      450.90      3.79 o 
   6   2   5      121.07      129.40      1.39 o 
   7   2   5      104.12      102.86      1.63 o 
 -10   3   5       27.66       26.69      1.59 o 
  -9   3   5        7.17       11.34      1.02 o 
  -8   3   5      153.71      143.16      2.69 o 
  -7   3   5      255.32      254.84      3.17 o 
  -6   3   5      120.99      110.95      1.92 o 
  -5   3   5      420.71      406.77      3.95 o 
  -4   3   5       45.55       41.62      1.02 o 
  -3   3   5      667.18      823.09      7.28 o 
  -2   3   5      184.49      191.58      3.53 o 
  -1   3   5     1389.41     1346.71     10.92 o 
   0   3   5       65.70       55.70      0.93 o 
   1   3   5     1273.48     1242.54      8.29 o 
   2   3   5       25.16       25.43      0.70 o 
   3   3   5        5.20        7.98      0.34 o 
   4   3   5       21.76       23.94      0.85 o 
   5   3   5      299.72      295.47      2.93 o 
   6   3   5        0.27        0.20      0.25 o 
   7   3   5       13.91        8.25      1.07 o 
 -10   4   5       76.26       89.58      2.32 o 
  -9   4   5       26.41       25.65      2.19 o 
  -8   4   5        6.34        6.11      0.76 o 
  -7   4   5       41.55       46.20      2.07 o 
  -6   4   5      309.90      331.53      3.89 o 
  -5   4   5      420.97      394.23      4.04 o 
  -4   4   5      370.12      381.70      3.75 o 
  -3   4   5      254.02      272.07      3.88 o 
  -2   4   5     1567.35     1719.98     14.81 o 
  -1   4   5      190.30      226.06      2.06 o 
   0   4   5      178.14      176.66      1.63 o 
   1   4   5      213.79      229.94      1.70 o 
   2   4   5      252.29      251.35      2.05 o 
   3   4   5      164.45      167.23      1.48 o 
   4   4   5      135.60      120.60      3.25 o 
   5   4   5       70.26       71.05      2.13 o 
   6   4   5        9.68       10.47      1.15 o 
   7   4   5       16.50       15.19      1.16 o 
  -9   5   5       36.99       35.60      1.47 o 
  -8   5   5       76.16       68.01      1.97 o 
  -7   5   5      204.45      229.58      3.51 o 
  -6   5   5      185.96      188.25      2.35 o 
  -5   5   5      648.50      583.53      5.77 o 
  -4   5   5      186.92      205.91      2.23 o 
  -3   5   5     1756.46     1837.02     15.83 o 
  -2   5   5       19.45       20.52      0.64 o 
  -1   5   5     1327.00     1383.21     11.64 o 
   0   5   5       48.51       49.83      0.74 o 
   1   5   5     2968.88     3037.28     23.64 o 
   2   5   5      365.28      370.68      3.04 o 
   3   5   5      683.93      648.58      6.17 o 
   4   5   5       68.17       69.33      1.02 o 
   5   5   5       74.47       75.67      1.26 o 
   6   5   5      229.43      229.65      3.92 o 
   7   5   5        5.92        5.08      1.16 o 
  -9   6   5        0.11        0.41      0.61 o 
  -8   6   5       15.15       19.06      0.97 o 
  -7   6   5      201.26      221.45      3.15 o 
  -6   6   5     1298.07     1239.95     17.41 o 
  -5   6   5      357.90      366.29      4.07 o 
  -4   6   5      234.74      244.95      2.45 o 
  -3   6   5       45.90       42.02      0.92 o 
  -2   6   5      559.94      563.46      4.49 o 
  -1   6   5      407.19      385.77      3.42 o 
   0   6   5      267.19      303.07      3.04 o 
   1   6   5       24.52       25.99      0.84 o 
   2   6   5      487.66      489.39      4.44 o 
   3   6   5       16.56       19.08      0.96 o 
   4   6   5      147.41      133.79      3.03 o 
   5   6   5        0.77        0.68      1.10 o 
   6   6   5      216.18      228.95      4.10 o 
  -9   7   5       76.63       77.72      1.80 o 
  -8   7   5       34.73       34.32      1.45 o 
  -7   7   5       77.33       82.92      1.53 o 
  -6   7   5      959.69      949.42      9.44 o 
  -5   7   5       67.74       69.50      1.12 o 
  -4   7   5      177.28      160.65      1.71 o 
  -3   7   5       21.66       23.88      0.74 o 
  -2   7   5      381.15      391.26      3.24 o 
  -1   7   5        2.37        3.83      0.43 o 
   0   7   5     2666.59     2714.74     22.73 o 
   1   7   5       25.99       31.86      0.52 o 
   2   7   5      157.27      156.13      1.98 o 
   3   7   5        5.03        6.98      0.94 o 
   4   7   5      639.54      606.14      9.34 o 
   5   7   5       14.46       18.16      2.02 o 
   6   7   5       38.79       46.31      2.15 o 
  -9   8   5       22.99       28.84      1.21 o 
  -8   8   5       11.12       12.01      1.06 o 
  -7   8   5       10.38       12.69      0.74 o 
  -6   8   5      132.19      122.78      1.90 o 
  -5   8   5      307.56      291.47      3.10 o 
  -4   8   5       75.18       68.03      1.09 o 
  -3   8   5       53.45       60.55      1.06 o 
  -2   8   5      287.41      287.09      3.19 o 
  -1   8   5       23.31       30.01      0.73 o 
   0   8   5       70.61       76.42      0.99 o 
   1   8   5      204.58      190.25      2.52 o 
   2   8   5      141.23      128.67      1.39 o 
   3   8   5        8.18        3.71      0.90 o 
   4   8   5        0.62        0.10      0.84 o 
   5   8   5        0.87        2.82      1.52 o 
   6   8   5       75.51       79.89      3.12 o 
  -8   9   5       88.67       91.06      1.64 o 
  -7   9   5      118.70      140.80      1.97 o 
  -6   9   5       60.07       62.96      1.19 o 
  -5   9   5        0.08        0.57      0.49 o 
  -4   9   5        0.01        2.94      1.31 o 
  -3   9   5      980.57      923.28      8.48 o 
  -2   9   5      151.59      179.66      2.05 o 
  -1   9   5       53.46       53.60      0.86 o 
   0   9   5       54.69       63.92      1.08 o 
   1   9   5        0.24        0.34      0.33 o 
   2   9   5      238.46      211.10      3.89 o 
   3   9   5      226.14      242.69      5.09 o 
   4   9   5        9.89       10.24      1.51 o 
   5   9   5       44.66       52.21      4.73 o 
   6   9   5       54.46       53.06      2.50 o 
  -8  10   5        0.68        0.65      0.69 o 
  -7  10   5      378.09      343.09      3.92 o 
  -6  10   5      434.84      456.41      7.03 o 
  -5  10   5       77.06       72.75      1.39 o 
  -4  10   5      289.28      292.59      3.23 o 
  -3  10   5       74.16       93.21      1.80 o 
  -2  10   5      651.58      638.10      7.17 o 
  -1  10   5      404.10      383.85      3.96 o 
   0  10   5      192.65      171.39      2.23 o 
   1  10   5      237.62      232.52      1.89 o 
   2  10   5      544.12      558.38      7.08 o 
   3  10   5       34.50       29.43      1.93 o 
   4  10   5       18.46       23.27      1.97 o 
   5  10   5       30.14       34.08      2.36 o 
  -7  11   5       50.80       55.87      1.24 o 
  -6  11   5       58.03       50.73      1.22 o 
  -5  11   5       40.73       41.22      1.09 o 
  -4  11   5       46.65       45.15      1.25 o 
  -3  11   5       42.58       44.48      1.17 o 
  -2  11   5       95.56       91.45      1.58 o 
  -1  11   5       75.16       76.06      1.69 o 
   0  11   5        7.27        8.51      0.57 o 
   1  11   5      134.01      130.78      1.03 o 
   2  11   5      147.51      162.56      3.27 o 
   3  11   5        0.13        0.25      0.98 o 
   4  11   5        0.34       -0.80      1.39 o 
   5  11   5        3.34        2.54      1.51 o 
  -7  12   5      166.05      171.00      2.65 o 
  -6  12   5      325.99      319.99      4.30 o 
  -5  12   5        3.50        2.39      0.66 o 
  -4  12   5       82.16       91.59      1.58 o 
  -3  12   5      128.52      118.68      2.18 o 
  -2  12   5        1.01        1.42      0.53 o 
  -1  12   5       73.16       75.35      1.51 o 
   0  12   5       31.75       28.26      0.76 o 
   1  12   5      565.70      543.35      3.83 o 
   2  12   5      361.76      354.23      6.46 o 
   3  12   5       46.89       42.17      3.73 o 
   4  12   5       63.94       61.91      2.92 o 
  -6  13   5      148.74      158.87      2.79 o 
  -5  13   5       28.68       32.41      1.54 o 
  -4  13   5        0.00        0.84      0.51 o 
  -3  13   5       32.69       40.72      1.44 o 
  -2  13   5       22.96       18.01      0.87 o 
  -1  13   5       98.68       98.74      1.48 o 
   0  13   5       71.83       74.82      0.90 o 
   1  13   5        0.75        1.44      1.09 o 
   2  13   5       14.73       20.93      1.90 o 
   3  13   5        1.83        3.38      1.44 o 
  -5  14   5      466.40      487.55      6.53 o 
  -4  14   5        3.43        4.38      0.68 o 
  -3  14   5        0.06        0.44      0.45 o 
  -2  14   5        0.33        1.00      0.43 o 
  -1  14   5       99.12      100.06      1.20 o 
   0  14   5        9.53       18.88      1.53 o 
   1  14   5       42.21       43.44      2.25 o 
   2  14   5        4.10        6.37      1.58 o 
  -4  15   5        4.53        5.07      0.65 o 
  -3  15   5        9.84       10.55      0.96 o 
  -2  15   5        7.65        5.92      0.55 o 
  -1  15   5       59.89       59.99      1.20 o 
   0  15   5      260.68      267.68      5.22 o 
   1  15   5      113.53      113.26      3.48 o 
 -10   0   6      235.16      223.09      6.47 o 
  -9   0   6       79.13       69.63      2.59 o 
  -8   0   6        8.52        7.92      1.26 o 
  -7   0   6     1245.02     1228.08     44.45 o 
  -6   0   6       18.64       21.96      1.37 o 
  -5   0   6      264.59      274.47      4.72 o 
  -4   0   6      110.85       95.09      3.04 o 
  -3   0   6       20.01       16.88      1.06 o 
  -2   0   6     7093.62     7112.18    124.18 o 
  -1   0   6     1567.56     1562.91     32.32 o 
   0   0   6      573.20      585.02      5.94 o 
   1   0   6      115.34      115.81      2.78 o 
   2   0   6      319.82      293.33      3.17 o 
   3   0   6      108.18      105.40      1.65 o 
   4   0   6      436.89      447.95      7.16 o 
   5   0   6       27.37       27.73      1.12 o 
   6   0   6       45.84       45.26      1.57 o 
 -10   1   6        0.83        0.48      0.70 o 
  -9   1   6      206.34      196.63      2.91 o 
  -8   1   6      127.63      119.80      2.44 o 
  -7   1   6      383.35      374.90      4.22 o 
  -6   1   6      193.28      171.44      2.31 o 
  -5   1   6      426.48      420.15      4.22 o 
  -4   1   6        4.46        6.87      0.78 o 
  -3   1   6      444.79      438.98      4.12 o 
  -2   1   6      148.01      154.08      1.81 o 
  -1   1   6      352.26      315.68      2.86 o 
   0   1   6       11.41        9.10      0.49 o 
   1   1   6      440.85      489.60      3.66 o 
   2   1   6      218.19      223.07      1.89 o 
   3   1   6      422.61      416.09      3.49 o 
   4   1   6       12.12       13.58      0.81 o 
   5   1   6       31.90       27.53      1.60 o 
   6   1   6       21.83       23.00      0.66 o 
 -10   2   6       12.34       13.13      1.12 o 
  -9   2   6      416.19      400.24      4.80 o 
  -8   2   6        0.88        0.82      0.71 o 
  -7   2   6       74.00       67.99      1.68 o 
  -6   2   6      897.15      885.93     13.29 o 
  -5   2   6      960.53      948.47     10.35 o 
  -4   2   6     1321.65     1369.06     13.14 o 
  -3   2   6      274.67      286.87      2.88 o 
  -2   2   6     1016.39     1008.17      9.36 o 
  -1   2   6      119.46      107.63      2.50 o 
   0   2   6      827.05      776.88      5.59 o 
   1   2   6      230.97      248.35      1.96 o 
   2   2   6      250.87      234.67      1.89 o 
   3   2   6      443.72      441.49      3.23 o 
   4   2   6      816.76      812.68     18.28 o 
   5   2   6        7.25        6.66      0.66 o 
   6   2   6        4.37        3.49      0.51 o 
 -10   3   6       27.03       24.00      1.82 o 
  -9   3   6       75.22       77.67      3.38 o 
  -8   3   6       76.55       84.05      2.28 o 
  -7   3   6      147.99      129.68      2.33 o 
  -6   3   6      134.81      119.57      2.21 o 
  -5   3   6      450.40      440.11      4.86 o 
  -4   3   6        0.81        0.55      0.45 o 
  -3   3   6      119.04      114.97      1.56 o 
  -2   3   6      787.24      764.45      6.28 o 
  -1   3   6       40.21       42.86      0.85 o 
   0   3   6        4.17        4.08      0.40 o 
   1   3   6      123.43      117.87      1.18 o 
   2   3   6      509.71      525.95      4.25 o 
   3   3   6      238.81      236.72      2.01 o 
   4   3   6       28.28       34.05      1.05 o 
   5   3   6        7.83        7.11      0.59 o 
   6   3   6        2.19        1.24      0.75 o 
 -10   4   6        0.71        0.59      0.78 o 
  -9   4   6       23.40       21.50      1.30 o 
  -8   4   6      577.64      569.60      6.49 o 
  -7   4   6      405.17      395.13      4.58 o 
  -6   4   6      395.84      389.45      4.35 o 
  -5   4   6       42.28       59.18      1.38 o 
  -4   4   6      101.66       98.80      1.52 o 
  -3   4   6      190.54      195.95      2.32 o 
  -2   4   6      188.25      161.16      1.72 o 
  -1   4   6       11.86       12.58      1.02 o 
   0   4   6      151.24      146.78      1.74 o 
   1   4   6      561.44      568.17      3.80 o 
   2   4   6       54.57       56.18      1.12 o 
   3   4   6      108.08       98.09      1.50 o 
   4   4   6      115.79      118.26      2.40 o 
   5   4   6       60.14       69.94      2.22 o 
   6   4   6       74.50       76.47      2.46 o 
  -9   5   6        8.02        7.37      1.95 o 
  -8   5   6       61.11       59.60      1.80 o 
  -7   5   6       29.71       25.60      1.61 o 
  -6   5   6       13.62       13.38      0.96 o 
  -5   5   6      960.88      971.02      9.77 o 
  -4   5   6      140.83      158.00      2.13 o 
  -3   5   6       50.89       65.25      1.30 o 
  -2   5   6        1.20        1.72      0.47 o 
  -1   5   6     2979.86     3088.45     30.00 o 
   0   5   6      220.06      213.96      2.00 o 
   1   5   6      112.22      117.53      1.13 o 
   2   5   6      279.31      279.75      2.01 o 
   3   5   6      101.50      105.88      1.16 o 
   4   5   6       91.74       81.93      1.19 o 
   5   5   6       85.52       82.42      2.57 o 
   6   5   6       24.75       22.99      1.79 o 
  -9   6   6        2.40        1.51      0.70 o 
  -8   6   6       84.20       84.16      1.94 o 
  -7   6   6        6.81       13.02      2.36 o 
  -6   6   6      216.11      198.62      2.76 o 
  -5   6   6       91.96       80.61      1.59 o 
  -4   6   6      357.95      361.03      3.32 o 
  -3   6   6      503.31      543.01      5.00 o 
  -2   6   6      281.05      284.57      2.68 o 
  -1   6   6      248.35      233.72      2.16 o 
   0   6   6       22.61       18.05      0.86 o 
   1   6   6       24.30       25.49      0.44 o 
   2   6   6      193.13      186.76      1.65 o 
   3   6   6        0.33        1.17      0.22 o 
   4   6   6      100.84       99.15      2.68 o 
   5   6   6       17.98       22.35      1.76 o 
   6   6   6      157.27      164.36      4.70 o 
  -9   7   6       17.84       18.09      1.42 o 
  -8   7   6       55.21       55.40      1.66 o 
  -7   7   6        9.48        5.56      1.34 o 
  -6   7   6       28.77       21.22      1.20 o 
  -5   7   6       54.17       51.18      1.22 o 
  -4   7   6       61.40       48.18      1.07 o 
  -3   7   6      481.09      483.18      4.61 o 
  -2   7   6      916.86      884.58      7.47 o 
  -1   7   6      381.76      361.71      3.11 o 
   0   7   6       12.90        9.37      0.69 o 
   1   7   6       28.96       27.91      0.69 o 
   2   7   6       60.58       52.73      0.92 o 
   3   7   6       35.68       30.38      0.68 o 
   4   7   6       10.63       13.90      1.55 o 
   5   7   6      326.44      327.87      9.87 o 
  -9   8   6        1.16        2.69      1.18 o 
  -8   8   6        1.31        0.73      0.53 o 
  -7   8   6      194.21      200.53      2.47 o 
  -6   8   6        6.69        6.84      0.71 o 
  -5   8   6      304.67      276.22      3.10 o 
  -4   8   6      263.90      217.79      2.29 o 
  -3   8   6      202.68      208.42      3.90 o 
  -2   8   6       40.11       43.93      1.13 o 
  -1   8   6       32.34       32.82      0.94 o 
   0   8   6      878.32      886.05      7.37 o 
   1   8   6      226.65      212.26      1.69 o 
   2   8   6        0.00        0.84      0.57 o 
   3   8   6        0.32        0.15      0.67 o 
   4   8   6       23.00       22.59      1.86 o 
   5   8   6      107.75      108.22      4.03 o 
  -8   9   6        2.98        1.69      0.66 o 
  -7   9   6       62.40       53.86      1.37 o 
  -6   9   6      151.58      131.63      2.08 o 
  -5   9   6       10.60        6.38      0.89 o 
  -4   9   6      218.59      215.99      2.98 o 
  -3   9   6       16.75       16.07      0.77 o 
  -2   9   6      677.70      681.66      6.01 o 
  -1   9   6      153.01      136.66      2.08 o 
   0   9   6      366.84      385.78      3.33 o 
   1   9   6        6.30        7.69      0.31 o 
   2   9   6        9.81        9.44      0.67 o 
   3   9   6       33.46       31.11      1.61 o 
   4   9   6        5.28        4.43      1.41 o 
   5   9   6       26.85       35.25      4.18 o 
  -8  10   6       54.61       59.08      1.33 o 
  -7  10   6       37.47       37.48      2.37 o 
  -6  10   6        0.17        1.43      0.67 o 
  -5  10   6        0.00       -0.08      0.44 o 
  -4  10   6        1.21        2.28      0.59 o 
  -3  10   6      537.31      574.19      5.30 o 
  -2  10   6     1204.54     1176.93     10.75 o 
  -1  10   6        0.10        0.25      0.47 o 
   0  10   6        8.84       10.56      0.56 o 
   1  10   6       74.74       71.29      0.99 o 
   2  10   6       72.87       81.44      1.95 o 
   3  10   6      145.32      151.59      3.87 o 
   4  10   6       81.46       94.63      3.38 o 
  -7  11   6       13.38       12.94      1.19 o 
  -6  11   6       13.86       12.17      0.83 o 
  -5  11   6      122.38      126.95      2.06 o 
  -4  11   6        0.44        0.55      0.69 o 
  -3  11   6      504.68      452.62      4.77 o 
  -2  11   6        0.81        0.10      0.46 o 
  -1  11   6       12.12       15.83      0.79 o 
   0  11   6       36.18       33.81      1.01 o 
   1  11   6      180.03      174.99      4.33 o 
   2  11   6       66.43       59.99      2.07 o 
   3  11   6       13.01       13.93      1.86 o 
   4  11   6       92.15       98.11      5.33 o 
  -7  12   6        0.75        0.38      0.54 o 
  -6  12   6       94.27       96.31      1.70 o 
  -5  12   6      113.94      105.27      1.74 o 
  -4  12   6        4.76        4.30      0.95 o 
  -3  12   6        4.51        3.40      0.66 o 
  -2  12   6      167.37      158.17      2.49 o 
  -1  12   6       16.88       14.56      0.93 o 
   0  12   6        4.99        7.38      0.51 o 
   1  12   6       11.95       13.84      1.57 o 
   2  12   6      165.17      170.01      3.45 o 
   3  12   6       22.18       23.52      2.67 o 
  -6  13   6        2.70        2.93      0.73 o 
  -5  13   6       12.01       10.73      0.83 o 
  -4  13   6       28.44       31.31      2.61 o 
  -3  13   6        2.68        1.31      0.66 o 
  -2  13   6      109.06      112.94      2.52 o 
  -1  13   6       21.99       24.15      1.25 o 
   0  13   6       14.83        9.54      0.87 o 
   1  13   6       67.80       71.86      2.42 o 
   2  13   6       99.01      100.45      4.18 o 
  -5  14   6      166.64      179.85      2.52 o 
  -4  14   6        0.15       -0.02      0.58 o 
  -3  14   6        1.31        0.91      0.57 o 
  -2  14   6       14.00       16.19      1.08 o 
  -1  14   6       21.94       23.26      0.82 o 
   0  14   6      241.35      234.21      5.62 o 
   1  14   6        5.01        6.67      1.57 o 
  -3  15   6      168.39      170.90      1.98 o 
  -2  15   6       42.09       38.39      1.07 o 
  -1  15   6        0.10       -0.41      0.85 o 
 -10   1   7        0.30        1.62      0.87 o 
  -9   1   7        0.03        0.26      0.76 o 
  -8   1   7        4.96        6.45      1.00 o 
  -7   1   7       69.57       60.95      1.72 o 
  -6   1   7      266.79      257.56      4.18 o 
  -5   1   7      114.04      112.91      2.01 o 
  -4   1   7        3.64        3.36      0.63 o 
  -3   1   7      368.60      364.99      3.89 o 
  -2   1   7       22.01       22.12      0.93 o 
  -1   1   7      657.62      668.24      5.96 o 
   0   1   7        1.93        2.33      0.40 o 
   1   1   7      230.78      231.23      1.98 o 
   2   1   7      107.87      105.97      1.47 o 
   3   1   7        6.33        5.12      0.46 o 
   4   1   7        0.22        0.40      0.46 o 
   5   1   7        4.22        3.82      1.63 o 
   6   1   7      106.80       97.83      1.58 o 
 -10   2   7      123.81      133.46      2.99 o 
  -9   2   7      247.26      240.60      5.55 o 
  -8   2   7        0.18        0.34      0.63 o 
  -7   2   7       43.22       46.91      1.51 o 
  -6   2   7       28.28       28.82      1.42 o 
  -5   2   7       52.96       53.21      1.75 o 
  -4   2   7      121.51      101.24      1.87 o 
  -3   2   7        0.22        0.10      0.45 o 
  -2   2   7       57.76       57.20      1.04 o 
  -1   2   7      111.38      103.94      1.40 o 
   0   2   7      358.97      350.52      2.99 o 
   1   2   7      113.39      112.67      1.25 o 
   2   2   7      360.15      337.63      2.90 o 
   3   2   7      121.92      118.96      1.25 o 
   4   2   7      146.49      137.09      1.64 o 
   5   2   7       53.86       50.13      1.20 o 
   6   2   7       42.70       47.09      1.45 o 
  -9   3   7       93.75       97.91      2.30 o 
  -8   3   7      185.04      194.17      3.31 o 
  -7   3   7       68.10       70.09      1.67 o 
  -6   3   7       26.96       23.74      1.10 o 
  -5   3   7      139.71      127.78      2.14 o 
  -4   3   7      316.28      309.40      3.56 o 
  -3   3   7       69.03       85.17      1.74 o 
  -2   3   7      121.32      120.31      1.69 o 
  -1   3   7      196.35      195.28      1.96 o 
   0   3   7        0.88        3.46      0.47 o 
   1   3   7       13.15       12.74      0.57 o 
   2   3   7      327.46      300.22      2.64 o 
   3   3   7       93.89       82.60      1.05 o 
   4   3   7       29.71       28.47      0.87 o 
   5   3   7       53.30       57.44      2.38 o 
   6   3   7      148.07      155.66      4.78 o 
  -9   4   7       86.07       86.18      2.41 o 
  -8   4   7       19.67       21.76      1.21 o 
  -7   4   7       26.84       31.54      1.35 o 
  -6   4   7       18.72       20.57      1.28 o 
  -5   4   7       17.53       20.52      1.11 o 
  -4   4   7        0.03        0.66      0.59 o 
  -3   4   7       93.04       83.40      2.16 o 
  -2   4   7       86.99       81.89      1.68 o 
  -1   4   7       21.92       20.73      1.23 o 
   0   4   7       13.79       15.03      0.66 o 
   1   4   7       96.03       91.92      1.10 o 
   2   4   7      503.24      490.83      3.85 o 
   3   4   7        4.82        5.70      0.40 o 
   4   4   7        8.36        7.09      0.50 o 
   5   4   7        9.31        9.73      1.33 o 
  -9   5   7       13.83       16.41      1.69 o 
  -8   5   7        4.62        3.51      2.13 o 
  -7   5   7      215.78      183.23      2.86 o 
  -6   5   7        7.47       14.26      1.69 o 
  -5   5   7      157.02      142.42      2.26 o 
  -4   5   7      258.12      258.04      2.92 o 
  -3   5   7       12.84       13.58      0.77 o 
  -2   5   7       81.68       89.25      1.61 o 
  -1   5   7      205.36      193.11      1.98 o 
   0   5   7        5.37        7.00      0.56 o 
   1   5   7     1293.29     1318.80     10.44 o 
   2   5   7      268.26      262.58      2.09 o 
   3   5   7       34.30       31.27      0.90 o 
   4   5   7        7.12        7.41      1.03 o 
   5   5   7        0.41        0.91      1.02 o 
  -9   6   7        0.00        0.95      0.73 o 
  -8   6   7       14.16        4.58      2.86 o 
  -7   6   7       76.92       77.24      1.89 o 
  -6   6   7      145.30      122.09      2.18 o 
  -5   6   7      381.64      376.34      3.68 o 
  -4   6   7       70.85       74.52      1.38 o 
  -3   6   7       10.93       18.82      0.84 o 
  -2   6   7       44.32       39.09      0.93 o 
  -1   6   7      477.13      493.69      4.77 o 
   0   6   7     1115.64     1080.52      9.73 o 
   1   6   7        0.35        0.43      0.34 o 
   2   6   7        5.08        4.39      0.33 o 
   3   6   7        1.98        1.09      0.26 o 
   4   6   7        1.25        1.11      0.82 o 
   5   6   7       41.40       38.60      2.25 o 
  -9   7   7      155.89      163.62      2.81 o 
  -8   7   7       42.48       52.77      1.57 o 
  -7   7   7       16.20        7.26      3.49 o 
  -6   7   7       46.46       44.37      1.16 o 
  -5   7   7      227.74      211.92      2.81 o 
  -4   7   7        9.61       16.48      1.12 o 
  -3   7   7      248.73      225.16      3.55 o 
  -2   7   7        9.90       12.48      0.78 o 
  -1   7   7       42.00       45.39      1.29 o 
   0   7   7      509.30      512.35      4.56 o 
   1   7   7      146.51      140.63      1.37 o 
   2   7   7        0.19        0.36      0.18 o 
   3   7   7        2.49        2.88      0.56 o 
   4   7   7       34.95       39.48      4.02 o 
   5   7   7      163.17      163.97      4.26 o 
  -8   8   7        1.27        0.41      0.54 o 
  -7   8   7        5.37        4.22      1.50 o 
  -6   8   7       23.44       20.98      2.61 o 
  -5   8   7        2.88        3.81      0.68 o 
  -4   8   7      133.68      126.71      2.10 o 
  -3   8   7       69.27       77.30      1.46 o 
  -2   8   7      309.28      295.17      3.10 o 
  -1   8   7      261.47      253.39      2.58 o 
   0   8   7       95.96       93.38      1.30 o 
   1   8   7       29.20       26.95      0.59 o 
   2   8   7       37.00       36.85      1.02 o 
   3   8   7        5.30        4.94      1.25 o 
   4   8   7       33.10       35.41      2.29 o 
  -8   9   7      133.70      145.52      2.59 o 
  -7   9   7        8.26        4.28      1.53 o 
  -6   9   7        6.40        6.66      1.05 o 
  -5   9   7       69.67       65.54      1.67 o 
  -4   9   7       34.73       45.60      1.41 o 
  -3   9   7       12.03        8.74      0.78 o 
  -2   9   7      368.82      389.57      4.46 o 
  -1   9   7      100.85      101.11      1.40 o 
   0   9   7       76.01       66.26      1.29 o 
   1   9   7      250.30      261.81      2.48 o 
   2   9   7        9.21       14.58      1.30 o 
   3   9   7       45.47       44.89      1.95 o 
   4   9   7        0.02       -0.05      1.74 o 
  -7  10   7       89.49       94.34      2.00 o 
  -6  10   7       39.80       36.70      1.18 o 
  -5  10   7       73.62       80.31      1.68 o 
  -4  10   7       17.82       14.64      0.83 o 
  -3  10   7       52.80       66.29      1.26 o 
  -2  10   7       11.56       10.52      0.75 o 
  -1  10   7       48.76       50.19      1.20 o 
   0  10   7       12.64       12.40      0.97 o 
   1  10   7      294.76      288.74      3.14 o 
   2  10   7      230.87      230.95      3.74 o 
   3  10   7        1.63        3.45      1.15 o 
  -7  11   7      301.17      335.74      5.33 o 
  -6  11   7       33.90       37.96      1.32 o 
  -5  11   7        1.26        2.73      0.86 o 
  -4  11   7       32.74       42.28      1.13 o 
  -3  11   7      106.86       96.47      1.72 o 
  -2  11   7      349.89      348.48      5.53 o 
  -1  11   7       10.77       13.60      0.83 o 
   0  11   7       13.57       12.87      0.84 o 
   1  11   7       57.26       58.98      1.83 o 
   2  11   7       92.38       86.20      3.26 o 
   3  11   7       13.26       14.13      2.00 o 
  -6  12   7      776.44      803.96     10.50 o 
  -5  12   7        1.65        2.01      0.86 o 
  -4  12   7        8.73        7.02      0.91 o 
  -3  12   7        3.52        2.04      0.74 o 
  -2  12   7       31.55       33.00      1.21 o 
  -1  12   7       35.32       35.82      1.16 o 
   0  12   7      425.08      445.17      6.41 o 
   1  12   7        0.02        0.34      0.74 o 
   2  12   7       97.97      101.79      2.87 o 
  -5  13   7        1.47        2.49      0.88 o 
  -4  13   7      117.92      110.58      2.13 o 
  -3  13   7        6.60        8.01      0.96 o 
  -2  13   7        6.35        6.20      0.80 o 
  -1  13   7      123.14      136.70      2.13 o 
   0  13   7      127.18      129.08      3.04 o 
   1  13   7       49.31       47.30      2.12 o 
  -4  14   7       14.57       12.11      1.73 o 
  -3  14   7       74.36       68.91      1.80 o 
  -2  14   7      166.02      179.87      2.68 o 
  -1  14   7       11.04       15.61      1.67 o 
   0  14   7       31.73       27.95      2.06 o 
  -9   0   8       95.59      115.14      6.77 o 
  -8   0   8       43.69       37.82      3.78 o 
  -7   0   8      182.75      178.27      4.61 o 
  -6   0   8      457.66      427.29      6.99 o 
  -5   0   8      178.29      169.27      3.49 o 
  -4   0   8      984.35     1003.39     19.20 o 
  -3   0   8        6.44        9.46      1.13 o 
  -2   0   8       93.66       92.53      2.25 o 
  -1   0   8     1629.71     1695.85     19.86 o 
   0   0   8      186.11      165.02      2.39 o 
   1   0   8       58.60       61.27      1.65 o 
   2   0   8     1607.76     1586.58     19.34 o 
   3   0   8       58.10       64.42      1.43 o 
   4   0   8       48.01       44.98      1.51 o 
   5   0   8      168.58      167.76      5.58 o 
  -9   1   8        2.50        2.46      0.99 o 
  -8   1   8       39.68       44.53      1.70 o 
  -7   1   8      531.09      524.08      6.01 o 
  -6   1   8      282.38      276.39      4.05 o 
  -5   1   8      526.35      521.38      5.62 o 
  -4   1   8       19.47       17.79      1.09 o 
  -3   1   8      488.16      496.97      7.65 o 
  -2   1   8       42.40       40.25      1.16 o 
  -1   1   8        9.86        9.76      0.67 o 
   0   1   8       17.21       16.68      0.64 o 
   1   1   8      473.01      448.19      4.77 o 
   2   1   8      120.23      113.01      1.31 o 
   3   1   8       94.69       91.33      1.28 o 
   4   1   8        5.46        5.09      0.61 o 
   5   1   8       74.38       68.08      2.15 o 
  -9   2   8        1.23        3.03      0.95 o 
  -8   2   8      102.20       96.27      2.56 o 
  -7   2   8       83.23       84.14      2.10 o 
  -6   2   8     1064.13     1059.46     11.51 o 
  -5   2   8      542.92      561.75      6.21 o 
  -4   2   8      162.50      149.83      2.76 o 
  -3   2   8       94.89       92.45      1.79 o 
  -2   2   8       80.93       83.41      1.51 o 
  -1   2   8        1.57        2.46      0.87 o 
   0   2   8      110.21      103.39      1.78 o 
   1   2   8      130.41      120.58      1.36 o 
   2   2   8       65.05       61.43      1.03 o 
   3   2   8       12.02       10.60      0.62 o 
   4   2   8       67.34       62.21      1.25 o 
   5   2   8      217.58      209.27      5.48 o 
  -9   3   8      123.03      122.53      3.32 o 
  -8   3   8      294.44      298.86      5.06 o 
  -7   3   8      733.31      732.22      8.36 o 
  -6   3   8       27.39       24.00      1.22 o 
  -5   3   8       23.45       21.06      1.10 o 
  -4   3   8       48.04       49.19      2.02 o 
  -3   3   8      162.16      157.98      2.23 o 
  -2   3   8       33.19       32.73      1.13 o 
  -1   3   8       12.47       13.20      0.87 o 
   0   3   8        1.60        1.46      0.48 o 
   1   3   8        0.12        0.11      0.32 o 
   2   3   8       97.60       92.98      1.27 o 
   3   3   8        4.06        2.89      0.59 o 
   4   3   8       76.91       69.59      1.48 o 
   5   3   8       85.44       83.73      3.58 o 
  -9   4   8      171.90      175.10      3.85 o 
  -8   4   8        9.88        6.19      1.64 o 
  -7   4   8        3.69        2.30      0.80 o 
  -6   4   8        3.88        2.08      0.76 o 
  -5   4   8      117.05       99.04      3.13 o 
  -4   4   8      433.34      418.65      6.01 o 
  -3   4   8      278.42      292.45      3.68 o 
  -2   4   8      303.01      309.42      3.81 o 
  -1   4   8      208.84      206.74      3.01 o 
   0   4   8      349.16      351.62      2.94 o 
   1   4   8      583.18      575.34      4.72 o 
   2   4   8      170.71      173.13      1.85 o 
   3   4   8       56.95       63.48      0.88 o 
   4   4   8        7.30        8.19      1.11 o 
  -9   5   8      105.35      104.88      3.32 o 
  -8   5   8       30.55       24.33      1.32 o 
  -7   5   8        0.00       -0.04      0.57 o 
  -6   5   8       15.36       24.53      2.66 o 
  -5   5   8      269.72      300.25      3.86 o 
  -4   5   8        1.22        1.16      0.64 o 
  -3   5   8      124.19      117.00      1.77 o 
  -2   5   8      186.57      171.31      2.01 o 
  -1   5   8       38.03       39.10      1.03 o 
   0   5   8      215.26      213.02      2.20 o 
   1   5   8        0.87        1.43      0.40 o 
   2   5   8      161.02      152.73      1.61 o 
   3   5   8       13.34        9.50      0.65 o 
   4   5   8       45.71       43.37      2.36 o 
  -9   6   8       71.08       71.46      2.21 o 
  -8   6   8        7.49        2.24      1.78 o 
  -7   6   8        2.82        0.86      0.79 o 
  -6   6   8       14.73       21.52      1.30 o 
  -5   6   8      518.14      527.41      5.31 o 
  -4   6   8      137.14      164.06      2.53 o 
  -3   6   8      160.30      142.63      1.90 o 
  -2   6   8       73.73       70.73      1.59 o 
  -1   6   8      286.71      264.74      2.90 o 
   0   6   8      130.42      124.89      1.44 o 
   1   6   8       42.13       37.03      0.72 o 
   2   6   8       40.81       36.83      0.66 o 
   3   6   8       54.27       52.80      1.95 o 
   4   6   8       89.32       89.54      2.45 o 
  -8   7   8        0.10       -0.04      0.64 o 
  -7   7   8       63.36       63.02      1.54 o 
  -6   7   8      149.66      143.29      2.20 o 
  -5   7   8       15.01       18.17      1.05 o 
  -4   7   8       35.43       28.21      1.03 o 
  -3   7   8      176.40      175.07      2.98 o 
  -2   7   8      567.10      548.66      5.55 o 
  -1   7   8       43.70       45.18      1.36 o 
   0   7   8        5.38        6.85      0.47 o 
   1   7   8        0.06        0.18      0.33 o 
   2   7   8        1.00        0.72      0.38 o 
   3   7   8      136.63      130.18      2.49 o 
   4   7   8      131.44      131.48      5.35 o 
  -8   8   8        0.42        0.95      0.71 o 
  -7   8   8        2.55        0.76      0.73 o 
  -6   8   8      175.78      158.45      2.26 o 
  -5   8   8       73.38       89.18      1.73 o 
  -4   8   8        6.20        6.97      0.78 o 
  -3   8   8        0.03        1.11      0.60 o 
  -2   8   8      157.53      159.86      1.99 o 
  -1   8   8      655.69      628.06      5.69 o 
   0   8   8      137.56      126.88      1.43 o 
   1   8   8      216.40      210.41      2.78 o 
   2   8   8        8.48       12.23      0.80 o 
   3   8   8        8.05       10.57      1.36 o 
  -7   9   8      350.80      341.75      4.26 o 
  -6   9   8       44.64       43.97      1.29 o 
  -5   9   8        2.06        0.46      0.58 o 
  -4   9   8       33.10       44.20      1.37 o 
  -3   9   8        3.92        2.29      0.70 o 
  -2   9   8        1.00        1.69      0.57 o 
  -1   9   8      140.40      143.37      1.90 o 
   0   9   8       25.30       28.17      1.77 o 
   1   9   8        7.36        9.09      1.00 o 
   2   9   8       20.85       18.81      3.36 o 
   3   9   8       25.91       35.08      3.72 o 
  -7  10   8       32.51       34.55      1.87 o 
  -6  10   8       79.40       92.22      2.05 o 
  -5  10   8       11.21        9.92      1.06 o 
  -4  10   8        0.39        0.28      0.54 o 
  -3  10   8        0.79        1.11      0.61 o 
  -2  10   8      147.63      140.96      2.09 o 
  -1  10   8        8.86       11.72      0.73 o 
   0  10   8       20.45       19.86      0.78 o 
   1  10   8        3.51        3.50      1.13 o 
   2  10   8       36.23       34.44      1.82 o 
  -6  11   8        0.03        0.18      0.60 o 
  -5  11   8      223.98      217.91      3.96 o 
  -4  11   8       26.61       27.22      1.15 o 
  -3  11   8        2.51        3.70      0.87 o 
  -2  11   8      258.84      245.43      2.83 o 
  -1  11   8       71.67       85.21      1.44 o 
   0  11   8       51.64       51.31      2.73 o 
   1  11   8       46.17       55.04      2.89 o 
   2  11   8        2.08        0.65      1.02 o 
  -5  12   8        2.10        0.55      0.74 o 
  -4  12   8       59.49       70.05      1.90 o 
  -3  12   8        7.03        8.87      1.29 o 
  -2  12   8       70.54       69.39      2.04 o 
  -1  12   8       53.57       56.81      1.73 o 
   0  12   8      185.49      190.54      5.46 o 
   1  12   8       60.39       56.14      2.37 o 
  -4  13   8        5.10        8.49      1.19 o 
  -3  13   8        5.84        3.23      1.16 o 
  -2  13   8        1.93        2.82      0.80 o 
  -1  13   8       13.48       12.68      1.66 o 
  -9   1   9       25.93       26.69      1.61 o 
  -8   1   9       43.03       35.79      2.16 o 
  -7   1   9       77.73       72.90      2.33 o 
  -6   1   9        1.61        2.76      1.04 o 
  -5   1   9      525.76      557.11      6.22 o 
  -4   1   9        7.28        9.13      0.93 o 
  -3   1   9        0.32       -0.03      0.47 o 
  -2   1   9      112.90      114.12      2.02 o 
  -1   1   9        0.19        0.86      0.47 o 
   0   1   9      450.17      442.75      4.23 o 
   1   1   9       17.66       19.76      0.76 o 
   2   1   9       12.80       15.15      0.73 o 
   3   1   9       32.97       35.98      0.94 o 
   4   1   9       22.54       25.12      0.97 o 
  -9   2   9      254.69      255.75      4.04 o 
  -8   2   9        1.55        1.22      0.84 o 
  -7   2   9      114.05      126.79      2.65 o 
  -6   2   9      162.00      158.43      2.68 o 
  -5   2   9        7.59        5.50      1.06 o 
  -4   2   9      166.18      176.03      2.56 o 
  -3   2   9        7.06        7.12      0.80 o 
  -2   2   9        0.30        1.28      0.54 o 
  -1   2   9       45.74       45.64      1.10 o 
   0   2   9       97.50       95.23      1.33 o 
   1   2   9       31.83       27.87      0.81 o 
   2   2   9       27.18       26.84      0.79 o 
   3   2   9        4.40        3.33      0.59 o 
   4   2   9        5.90        3.62      1.10 o 
  -9   3   9        4.71        5.51      1.28 o 
  -8   3   9        0.48        1.85      0.95 o 
  -7   3   9       72.80       76.77      2.26 o 
  -6   3   9       60.69       63.90      1.95 o 
  -5   3   9      156.49      146.13      2.58 o 
  -4   3   9      178.83      172.05      2.72 o 
  -3   3   9       65.54       66.83      1.73 o 
  -2   3   9       50.58       52.26      1.67 o 
  -1   3   9       14.12       15.37      0.76 o 
   0   3   9      169.13      176.08      2.38 o 
   1   3   9       79.41       78.84      1.36 o 
   2   3   9       11.75        8.57      0.67 o 
   3   3   9        0.13        0.27      0.45 o 
   4   3   9       16.77       12.05      1.34 o 
  -9   4   9        6.96        7.11      1.75 o 
  -8   4   9       50.37       51.44      1.98 o 
  -7   4   9       23.52       23.28      1.56 o 
  -6   4   9        9.43        8.52      1.94 o 
  -5   4   9        0.01        0.68      0.73 o 
  -4   4   9        2.14        3.24      0.69 o 
  -3   4   9      170.12      166.36      2.49 o 
  -2   4   9      274.45      273.16      3.05 o 
  -1   4   9        0.03       -0.04      0.36 o 
   0   4   9       46.55       47.98      1.03 o 
   1   4   9       97.22       91.39      1.44 o 
   2   4   9        2.36        3.96      0.52 o 
   3   4   9       28.69       26.76      1.24 o 
  -8   5   9       22.47       30.14      1.64 o 
  -7   5   9        0.03        0.49      0.71 o 
  -6   5   9      141.49      140.36      2.51 o 
  -5   5   9        0.84        2.04      0.67 o 
  -4   5   9        0.06       -0.58      0.61 o 
  -3   5   9      216.09      217.78      2.73 o 
  -2   5   9       28.82       27.12      1.27 o 
  -1   5   9      302.95      310.24      4.78 o 
   0   5   9       26.41       28.87      0.97 o 
   1   5   9        0.60        1.04      0.40 o 
   2   5   9      106.19       98.51      1.28 o 
   3   5   9      127.46      119.44      2.35 o 
  -8   6   9        3.51        0.24      0.77 o 
  -7   6   9       13.24        7.25      2.69 o 
  -6   6   9       25.74       31.12      1.23 o 
  -5   6   9        5.96        4.01      1.33 o 
  -4   6   9      226.25      235.11      3.53 o 
  -3   6   9      113.01      114.78      2.16 o 
  -2   6   9      131.86      121.20      1.78 o 
  -1   6   9      143.02      133.78      1.81 o 
   0   6   9      127.63      118.98      1.44 o 
   1   6   9      165.40      171.85      2.28 o 
   2   6   9        7.79        5.69      0.63 o 
   3   6   9        3.89        4.39      1.23 o 
  -8   7   9       38.54       41.80      1.48 o 
  -7   7   9       15.68       26.07      1.37 o 
  -6   7   9       89.38       90.63      2.22 o 
  -5   7   9      258.53      246.08      3.34 o 
  -4   7   9        7.84        3.80      0.79 o 
  -3   7   9       92.64       86.75      1.58 o 
  -2   7   9        2.88        4.21      0.66 o 
  -1   7   9      271.98      279.95      3.26 o 
   0   7   9        1.86        2.01      0.44 o 
   1   7   9        1.64        2.04      0.47 o 
   2   7   9        0.10        0.38      0.48 o 
   3   7   9        5.76        6.44      1.26 o 
  -7   8   9      120.79      118.36      2.91 o 
  -6   8   9        1.41        1.62      0.92 o 
  -5   8   9        6.89       10.24      0.91 o 
  -4   8   9      127.71      115.97      1.91 o 
  -3   8   9       11.67       15.74      0.95 o 
  -2   8   9        5.16        5.03      0.86 o 
  -1   8   9      154.20      151.92      2.40 o 
   0   8   9        2.08        1.96      0.44 o 
   1   8   9        8.91        8.37      1.01 o 
   2   8   9       36.70       34.82      2.39 o 
  -7   9   9       72.99       76.15      1.94 o 
  -6   9   9       35.29       40.34      1.38 o 
  -5   9   9        0.17        0.18      0.55 o 
  -4   9   9       40.96       41.71      1.92 o 
  -3   9   9        0.53        1.13      0.73 o 
  -2   9   9        0.38        0.39      0.52 o 
  -1   9   9      220.96      241.85      2.88 o 
   0   9   9      152.25      146.27      1.68 o 
   1   9   9       18.44       16.45      1.74 o 
   2   9   9        5.73        5.79      1.51 o 
  -6  10   9       10.50       12.19      1.02 o 
  -5  10   9      138.60      152.14      2.82 o 
  -4  10   9       18.73       15.74      1.15 o 
  -3  10   9        5.87        4.48      0.72 o 
  -2  10   9       36.27       38.14      1.56 o 
  -1  10   9       90.87       87.22      1.44 o 
   0  10   9       23.36       23.95      1.38 o 
   1  10   9        0.96        1.10      1.05 o 
  -5  11   9        0.16       -0.09      0.68 o 
  -4  11   9       20.32       30.83      1.22 o 
  -3  11   9       20.25       18.24      0.99 o 
  -2  11   9        8.66       12.04      0.83 o 
  -1  11   9      260.47      271.72      5.99 o 
   0  11   9       10.81       13.60      2.12 o 
  -3  12   9       10.37        7.25      1.55 o 
  -2  12   9      254.19      281.48      4.36 o 
  -8   0  10       74.72       61.82      2.88 o 
  -7   0  10        5.47        6.07      1.58 o 
  -6   0  10      967.78      975.30     25.17 o 
  -5   0  10       70.60       64.64      4.01 o 
  -4   0  10       10.75        7.37      5.97 o 
  -3   0  10        0.23        0.66      0.96 o 
  -2   0  10       37.51       41.00      1.75 o 
  -1   0  10       76.50       73.02      1.83 o 
   0   0  10     1527.36     1500.18     24.04 o 
   1   0  10        3.43        3.76      0.80 o 
   2   0  10      151.37      149.97      2.74 o 
   3   0  10       98.30       93.96      2.47 o 
  -8   1  10       25.68       27.86      1.63 o 
  -7   1  10        7.25        8.85      1.17 o 
  -6   1  10        0.14        0.74      0.81 o 
  -5   1  10        5.27        6.47      1.00 o 
  -4   1  10       37.10       37.41      1.70 o 
  -3   1  10        0.01        0.00      0.43 o 
  -2   1  10       85.42       89.60      1.54 o 
  -1   1  10       39.42       39.15      1.11 o 
   0   1  10      161.24      151.00      1.87 o 
   1   1  10      330.39      331.71      3.46 o 
   2   1  10        1.28        0.74      0.51 o 
   3   1  10       18.62       20.90      1.04 o 
  -8   2  10       10.14        6.35      1.74 o 
  -7   2  10      143.61      155.33      2.95 o 
  -6   2  10        0.19        0.79      0.88 o 
  -5   2  10       22.55       31.96      1.69 o 
  -4   2  10        6.72        8.28      0.93 o 
  -3   2  10      269.41      249.11      3.25 o 
  -2   2  10        0.27        0.69      0.51 o 
  -1   2  10       35.50       35.81      1.30 o 
   0   2  10       90.56       89.72      1.61 o 
   1   2  10        0.33       -0.10      0.38 o 
   2   2  10        2.82        1.50      0.64 o 
   3   2  10       59.95       60.47      1.52 o 
  -8   3  10       45.03       45.86      2.38 o 
  -7   3  10        1.35        2.19      0.94 o 
  -6   3  10      357.07      364.56      5.33 o 
  -5   3  10       63.62       61.61      1.96 o 
  -4   3  10      145.39      135.02      2.15 o 
  -3   3  10       19.80       23.44      1.18 o 
  -2   3  10      280.66      278.82      3.46 o 
  -1   3  10      137.24      127.82      1.77 o 
   0   3  10        0.08        0.76      0.49 o 
   1   3  10        7.42        5.90      0.92 o 
   2   3  10        0.03        0.13      0.48 o 
  -8   4  10      212.78      221.28      4.58 o 
  -7   4  10       33.44       32.90      1.62 o 
  -6   4  10        3.72        5.51      1.47 o 
  -5   4  10      172.41      168.01      2.84 o 
  -4   4  10        0.64        1.63      0.82 o 
  -3   4  10       51.10       59.63      1.44 o 
  -2   4  10       27.20       30.07      1.08 o 
  -1   4  10       10.61       10.72      0.71 o 
   0   4  10       14.94       17.07      0.90 o 
   1   4  10       68.19       71.13      1.31 o 
   2   4  10       53.51       53.91      1.30 o 
  -8   5  10        1.94        2.22      1.17 o 
  -7   5  10        0.11        0.31      0.86 o 
  -6   5  10       81.66       71.50      1.88 o 
  -5   5  10        0.16        0.08      0.64 o 
  -4   5  10       12.87       14.46      1.05 o 
  -3   5  10       37.66       38.57      1.31 o 
  -2   5  10      194.41      183.65      2.62 o 
  -1   5  10      113.90      112.97      2.38 o 
   0   5  10      154.68      141.45      1.82 o 
   1   5  10        4.07        4.62      0.60 o 
   2   5  10       10.26        7.26      1.04 o 
  -7   6  10        8.82       11.05      1.62 o 
  -6   6  10       27.32       36.50      4.73 o 
  -5   6  10        9.59       13.03      1.04 o 
  -4   6  10        0.49        0.14      0.57 o 
  -3   6  10      101.04       96.11      2.01 o 
  -2   6  10      132.80      131.33      2.09 o 
  -1   6  10        0.01        0.66      0.51 o 
   0   6  10        8.47        8.54      0.69 o 
   1   6  10        0.47        0.38      0.37 o 
   2   6  10       23.32       25.56      1.62 o 
  -7   7  10       26.62       31.18      1.56 o 
  -6   7  10       38.44       44.65      1.94 o 
  -5   7  10       63.72       70.66      1.82 o 
  -4   7  10       31.81       29.67      1.33 o 
  -3   7  10       75.68       74.78      2.18 o 
  -2   7  10       63.05       60.09      1.50 o 
  -1   7  10      113.19      119.97      1.68 o 
   0   7  10       46.64       48.70      1.11 o 
   1   7  10        6.55        6.96      0.87 o 
  -6   8  10       57.88       54.63      1.74 o 
  -5   8  10       14.89       17.71      1.45 o 
  -4   8  10       39.71       42.72      1.39 o 
  -3   8  10       10.13       10.01      0.99 o 
  -2   8  10       33.74       33.44      1.55 o 
  -1   8  10        0.66        1.55      0.49 o 
   0   8  10       59.58       55.41      1.03 o 
   1   8  10        0.37        0.07      0.57 o 
  -5   9  10        6.51        6.65      0.94 o 
  -4   9  10       15.27       13.33      1.02 o 
  -3   9  10        6.27        3.05      0.71 o 
  -2   9  10       99.79      103.85      2.14 o 
  -1   9  10      403.98      403.34      4.01 o 
   0   9  10        1.68        0.05      0.60 o 
  -4  10  10      105.45      108.49      2.30 o 
  -3  10  10        7.41        8.26      1.00 o 
  -2  10  10       53.84       64.22      1.64 o 
  -1  10  10       73.72       68.35      2.04 o 
  -7   1  11      341.26      358.43     10.50 o 
  -6   1  11      113.18      113.38      2.57 o 
  -5   1  11       22.27       26.99      1.54 o 
  -4   1  11       19.67       22.17      1.19 o 
  -3   1  11       40.82       36.47      1.23 o 
  -2   1  11      152.40      152.19      2.15 o 
  -1   1  11        6.39        5.20      1.34 o 
   0   1  11       25.31       26.50      1.02 o 
   1   1  11       23.86       28.66      1.07 o 
  -7   2  11      123.48      130.35      3.38 o 
  -6   2  11      231.02      241.72      5.96 o 
  -5   2  11        5.91        6.97      1.48 o 
  -4   2  11       32.33       32.44      1.40 o 
  -3   2  11       80.89       82.33      1.98 o 
  -2   2  11        0.01        0.22      0.54 o 
  -1   2  11       19.01       20.47      0.99 o 
   0   2  11      136.62      133.23      1.83 o 
   1   2  11       28.81       30.38      1.06 o 
  -7   3  11       53.36       51.45      2.04 o 
  -6   3  11        6.33       10.66      1.25 o 
  -5   3  11       13.58       14.21      1.22 o 
  -4   3  11      104.21      100.86      2.00 o 
  -3   3  11       78.94       84.24      1.78 o 
  -2   3  11       48.30       47.42      1.50 o 
  -1   3  11        5.55        6.79      0.77 o 
   0   3  11       74.55       74.54      1.51 o 
   1   3  11        4.70        3.86      0.68 o 
  -7   4  11       20.27       24.91      1.87 o 
  -6   4  11       10.44       10.29      1.69 o 
  -5   4  11       61.26       58.57      2.29 o 
  -4   4  11       42.27       43.71      2.03 o 
  -3   4  11        9.10       10.26      1.01 o 
  -2   4  11        2.61        1.45      0.63 o 
  -1   4  11       16.53       15.22      1.44 o 
   0   4  11      139.94      136.07      1.95 o 
   1   4  11       24.09       27.31      0.92 o 
  -6   5  11       27.23       32.10      1.66 o 
  -5   5  11      202.19      217.76      3.51 o 
  -4   5  11        3.15        3.35      0.84 o 
  -3   5  11       93.16       97.01      2.02 o 
  -2   5  11        4.08        4.95      0.71 o 
  -1   5  11      291.26      290.72      3.46 o 
   0   5  11       18.13       20.93      1.01 o 
  -6   6  11       58.95       68.77      3.34 o 
  -5   6  11        0.38        0.50      0.71 o 
  -4   6  11       25.63       27.45      1.45 o 
  -3   6  11       26.76       25.42      1.39 o 
  -2   6  11       68.87       65.80      1.76 o 
  -1   6  11      114.16      110.48      1.76 o 
   0   6  11       12.38       15.23      1.04 o 
  -5   7  11       51.66       54.59      2.10 o 
  -4   7  11        6.67        5.11      1.03 o 
  -3   7  11       67.20       75.50      2.00 o 
  -2   7  11       11.00       18.27      1.04 o 
  -1   7  11       22.80       18.56      0.88 o 
  -4   8  11        0.62        0.56      0.66 o 
  -3   8  11       30.77       34.52      1.98 o 
  -2   8  11        9.81       10.37      0.98 o 
  -6   0  12        6.07        7.42      3.78 o 
  -5   0  12       65.98       78.35      6.92 o 
  -4   0  12        0.02       -0.20      0.80 o 
  -3   0  12        9.16       12.64      1.37 o 
  -2   0  12       49.84       53.75      2.49 o 
  -1   0  12       12.87        9.50      3.20 o 
  -6   1  12        0.99        2.57      1.07 o 
  -5   1  12        7.77        6.36      1.06 o 
  -4   1  12      124.87      122.52      2.48 o 
  -3   1  12        3.26        3.49      0.87 o 
  -2   1  12        7.96        5.51      0.80 o 
  -1   1  12      206.58      200.98      3.28 o 
  -6   2  12       52.58       72.06      2.71 o 
  -5   2  12       59.24       61.11      1.86 o 
  -4   2  12        4.67        6.54      0.99 o 
  -3   2  12        0.13        3.04      0.81 o 
  -2   2  12       20.73       20.45      1.10 o 
  -1   2  12        6.40        6.54      0.89 o 
  -5   3  12      164.96      180.10      3.14 o 
  -4   3  12       25.19       23.89      1.96 o 
  -3   3  12       28.12       33.75      1.36 o 
  -2   3  12        3.10        1.96      0.89 o 
  -1   3  12       22.08       25.92      1.12 o 
  -5   4  12        6.72        7.91      1.10 o 
  -4   4  12        5.15        6.47      1.22 o 
  -3   4  12        7.21        7.61      0.88 o 
  -2   4  12       64.59       65.43      1.97 o 
  -4   5  12        5.26        5.32      1.18 o 
  -3   5  12       16.40       17.98      1.37 o 
                                                 
